# Supplementary material for: Succinyl-proteome profiling of Dendrobium officinale, an important traditional Chinese orchid herb, revealed involvement of succinylation in the glycolysis pathway
Source: BMC Genomics. 2017 Aug 10;18:598. doi: 10.1186/s12864-017-3978-x (PMC5553593; doi:10.1186/s12864-017-3978-x)
Supplement: Supplementary file 1 — The information of succinylated sites in each succinylated protein (XLSX 93 kb) [file 12864_2017_3978_MOESM1_ESM.xlsx]

## Sheet: Sheet1
Table S1 The information of succinylated sites in each succinylated protein.
Protein accession	Position	Amino acid	Protein description	Gene name	Score	Modified sequence	Mass error [ppm]	Charge	m/z	Localization probability	Motif	Subcellular Location	Biological Process	Cellular Component	Molecular Function	KEGG KO No.	KEGG Gene	KEGG pathway	Pfam ID	Domain description
comp165255_c1_seq8	150	K	(S)-2-hydroxy-acid oxidase	GLO5	55.66	_AGFK(su)AIALTVDTPR_	1.4115	2	780.425	1		peroxisome	regulation of cellular process; regulation of biological quality; symbiosis, encompassing mutualism through parasitism; biosynthetic process; multi-organism cellular process; interaction with host; modification of morphology or physiology of other organism; regulation of cellular metabolic process; cellular metabolic process; multi-organism process; cellular biosynthetic process; modification of …	organelle; intracellular membrane-bounded organelle; intracellular organelle; cell part; intracellular; peroxisome; microbody; cytoplasm; intracellular part; cell; membrane-bounded organelle; cytoplasmic part;	nucleoside phosphate binding; ion binding; glycolate oxidase activity; nucleotide binding; cofactor binding; oxidoreductase activity; heterocyclic compound binding; organic cyclic compound binding; oxidoreductase activity, acting on CH-OH group of donors; (S)-2-hydroxy-acid oxidase activity; carbohydrate derivative binding; catalytic activity; ribonucleotide binding; binding; anion binding; FMN b…	K11517	HAO; (S)-2-hydroxy-acid oxidase [EC:1.1.3.15]	ko04146 Peroxisome; ko01120 Microbial metabolism in diverse environments; ko01130 Biosynthesis of antibiotics; ko01200 Carbon metabolism; ko01110 Biosynthesis of secondary metabolites; ko01100 Metabolic pathways; ko00630 Glyoxylate and dicarboxylate metabolism;	PF01070.13	FMN_dh
comp165580_c0_seq1	60	K	20S proteasome subunit alpha 3	PAC1	57.347	_LLQTSK(su)STEK_	1.7777	2	617.83	1		chloroplast	modification-dependent macromolecule catabolic process; cellular macromolecule catabolic process; proteolysis involved in cellular protein catabolic process; cellular protein catabolic process; modification-dependent protein catabolic process; cellular protein metabolic process; ubiquitin-dependent protein catabolic process; primary metabolic process; cellular metabolic process; organic substance…	intracellular organelle; proteasome core complex, alpha-subunit complex; proteasome complex; cytoplasm; macromolecular complex; intracellular part; cell; intracellular membrane-bounded organelle; organelle; nucleus; intracellular; cell part; proteasome core complex; membrane-bounded organelle; protein complex;	endopeptidase activity; threonine-type endopeptidase activity; peptidase activity; catalytic activity; threonine-type peptidase activity; peptidase activity, acting on L-amino acid peptides; hydrolase activity;	K02728	PSMA4; 20S proteasome subunit alpha 3 [EC:3.4.25.1]	ko03050 Proteasome;	PF00227.21	Proteasome
comp170161_c1_seq1	262	K	2-oxoglutarate dehydrogenase E1 component	unknown	67.035	_KWPAQK(su)R_	1.8313	2	507.28	0.99997		nuclear	single-organism carbohydrate catabolic process; glycolytic process; single-organism catabolic process; small molecule metabolic process; single-organism cellular process; single-organism process; carbohydrate metabolic process; primary metabolic process; cellular metabolic process; organic substance metabolic process; carbohydrate catabolic process; single-organism carbohydrate metabolic process;…	mitochondrial oxoglutarate dehydrogenase complex; intracellular organelle; mitochondrial matrix; mitochondrial part; cytoplasm; intracellular organelle part; macromolecular complex; intracellular part; transferase complex; cell; organelle part; mitochondrion; dihydrolipoyl dehydrogenase complex; organelle; membrane-enclosed lumen; intracellular membrane-bounded organelle; catalytic complex; intra…	organic cyclic compound binding; heterocyclic compound binding; vitamin binding; binding; ion binding; cation binding; anion binding; sulfur compound binding; cofactor binding; thiamine pyrophosphate binding; coenzyme binding; small molecule binding;	K00164	OGDH; 2-oxoglutarate dehydrogenase E1 component [EC:1.2.4.2]	ko00310 Lysine degradation; ko01130 Biosynthesis of antibiotics; ko01110 Biosynthesis of secondary metabolites; ko01100 Metabolic pathways; ko00020 Citrate cycle (TCA cycle); ko00380 Tryptophan metabolism; ko01120 Microbial metabolism in diverse environments; ko01200 Carbon metabolism;	PF00676.15	E1_dh
comp170161_c1_seq1	600	K	2-oxoglutarate dehydrogenase E1 component	unknown	121.02	_NTGVKPEILK(su)R_	-0.0010598	2	677.888	0.99997		nuclear	single-organism carbohydrate catabolic process; glycolytic process; single-organism catabolic process; small molecule metabolic process; single-organism cellular process; single-organism process; carbohydrate metabolic process; primary metabolic process; cellular metabolic process; organic substance metabolic process; carbohydrate catabolic process; single-organism carbohydrate metabolic process;…	mitochondrial oxoglutarate dehydrogenase complex; intracellular organelle; mitochondrial matrix; mitochondrial part; cytoplasm; intracellular organelle part; macromolecular complex; intracellular part; transferase complex; cell; organelle part; mitochondrion; dihydrolipoyl dehydrogenase complex; organelle; membrane-enclosed lumen; intracellular membrane-bounded organelle; catalytic complex; intra…	organic cyclic compound binding; heterocyclic compound binding; vitamin binding; binding; ion binding; cation binding; anion binding; sulfur compound binding; cofactor binding; thiamine pyrophosphate binding; coenzyme binding; small molecule binding;	K00164	OGDH; 2-oxoglutarate dehydrogenase E1 component [EC:1.2.4.2]	ko00310 Lysine degradation; ko01130 Biosynthesis of antibiotics; ko01110 Biosynthesis of secondary metabolites; ko01100 Metabolic pathways; ko00020 Citrate cycle (TCA cycle); ko00380 Tryptophan metabolism; ko01120 Microbial metabolism in diverse environments; ko01200 Carbon metabolism;	PF00676.15	E1_dh
comp164469_c0_seq1	130	K	2-oxoglutarate dehydrogenase E2 component (dihydrolipoamide succinyltransferase)	unknown	96.464	_FVAK(su)EGDTVTPGTK_	-0.48018	2	775.391	1		chloroplast	tricarboxylic acid metabolic process; response to stress; oxidation-reduction process; small molecule metabolic process; tricarboxylic acid cycle; single-organism cellular process; single-organism process; primary metabolic process; response to stimulus; cellular metabolic process; cellular respiration; organic substance metabolic process; citrate metabolic process; metabolic process; generation …	ribosome; intracellular organelle; intracellular non-membrane-bounded organelle; cytoplasm; macromolecular complex; intracellular part; transferase complex; cytosol; cell; mitochondrion; dihydrolipoyl dehydrogenase complex; non-membrane-bounded organelle; intracellular membrane-bounded organelle; organelle; catalytic complex; cell part; intracellular; oxidoreductase complex; oxoglutarate dehydrog…	S-acyltransferase activity; S-succinyltransferase activity; transferase activity, transferring acyl groups; transition metal ion binding; dihydrolipoyllysine-residue succinyltransferase activity; catalytic activity; binding; succinyltransferase activity; ion binding; cation binding; metal ion binding; zinc ion binding; transferase activity, transferring acyl groups other than amino-acyl groups; t…	K00658	DLST; 2-oxoglutarate dehydrogenase E2 component (dihydrolipoamide succinyltransferase) [EC:2.3.1.61]	ko00310 Lysine degradation; ko00020 Citrate cycle (TCA cycle); ko01120 Microbial metabolism in diverse environments; ko01130 Biosynthesis of antibiotics; ko01200 Carbon metabolism; ko01110 Biosynthesis of secondary metabolites; ko01100 Metabolic pathways;	PF00198.18	2-oxoacid_dh
comp164469_c0_seq1	140	K	2-oxoglutarate dehydrogenase E2 component (dihydrolipoamide succinyltransferase)	unknown	65.477	_EGDTVTPGTK(su)IAFISK_	-0.049104	2	882.457	1		chloroplast	tricarboxylic acid metabolic process; response to stress; oxidation-reduction process; small molecule metabolic process; tricarboxylic acid cycle; single-organism cellular process; single-organism process; primary metabolic process; response to stimulus; cellular metabolic process; cellular respiration; organic substance metabolic process; citrate metabolic process; metabolic process; generation …	ribosome; intracellular organelle; intracellular non-membrane-bounded organelle; cytoplasm; macromolecular complex; intracellular part; transferase complex; cytosol; cell; mitochondrion; dihydrolipoyl dehydrogenase complex; non-membrane-bounded organelle; intracellular membrane-bounded organelle; organelle; catalytic complex; cell part; intracellular; oxidoreductase complex; oxoglutarate dehydrog…	S-acyltransferase activity; S-succinyltransferase activity; transferase activity, transferring acyl groups; transition metal ion binding; dihydrolipoyllysine-residue succinyltransferase activity; catalytic activity; binding; succinyltransferase activity; ion binding; cation binding; metal ion binding; zinc ion binding; transferase activity, transferring acyl groups other than amino-acyl groups; t…	K00658	DLST; 2-oxoglutarate dehydrogenase E2 component (dihydrolipoamide succinyltransferase) [EC:2.3.1.61]	ko00310 Lysine degradation; ko00020 Citrate cycle (TCA cycle); ko01120 Microbial metabolism in diverse environments; ko01130 Biosynthesis of antibiotics; ko01200 Carbon metabolism; ko01110 Biosynthesis of secondary metabolites; ko01100 Metabolic pathways;	PF00198.18	2-oxoacid_dh
comp164469_c0_seq1	166	K	2-oxoglutarate dehydrogenase E2 component (dihydrolipoamide succinyltransferase)	unknown	90.614	_LDQDTPK(su)PGAK_	-0.47699	2	635.32	1	...K......K..........	chloroplast	tricarboxylic acid metabolic process; response to stress; oxidation-reduction process; small molecule metabolic process; tricarboxylic acid cycle; single-organism cellular process; single-organism process; primary metabolic process; response to stimulus; cellular metabolic process; cellular respiration; organic substance metabolic process; citrate metabolic process; metabolic process; generation …	ribosome; intracellular organelle; intracellular non-membrane-bounded organelle; cytoplasm; macromolecular complex; intracellular part; transferase complex; cytosol; cell; mitochondrion; dihydrolipoyl dehydrogenase complex; non-membrane-bounded organelle; intracellular membrane-bounded organelle; organelle; catalytic complex; cell part; intracellular; oxidoreductase complex; oxoglutarate dehydrog…	S-acyltransferase activity; S-succinyltransferase activity; transferase activity, transferring acyl groups; transition metal ion binding; dihydrolipoyllysine-residue succinyltransferase activity; catalytic activity; binding; succinyltransferase activity; ion binding; cation binding; metal ion binding; zinc ion binding; transferase activity, transferring acyl groups other than amino-acyl groups; t…	K00658	DLST; 2-oxoglutarate dehydrogenase E2 component (dihydrolipoamide succinyltransferase) [EC:2.3.1.61]	ko00310 Lysine degradation; ko00020 Citrate cycle (TCA cycle); ko01120 Microbial metabolism in diverse environments; ko01130 Biosynthesis of antibiotics; ko01200 Carbon metabolism; ko01110 Biosynthesis of secondary metabolites; ko01100 Metabolic pathways;	PF00198.18	2-oxoacid_dh
comp164469_c0_seq1	265	K	2-oxoglutarate dehydrogenase E2 component (dihydrolipoamide succinyltransferase)	unknown	62.633	_SDYK(su)DAFVDK_	0.50186	2	644.291	1		chloroplast	tricarboxylic acid metabolic process; response to stress; oxidation-reduction process; small molecule metabolic process; tricarboxylic acid cycle; single-organism cellular process; single-organism process; primary metabolic process; response to stimulus; cellular metabolic process; cellular respiration; organic substance metabolic process; citrate metabolic process; metabolic process; generation …	ribosome; intracellular organelle; intracellular non-membrane-bounded organelle; cytoplasm; macromolecular complex; intracellular part; transferase complex; cytosol; cell; mitochondrion; dihydrolipoyl dehydrogenase complex; non-membrane-bounded organelle; intracellular membrane-bounded organelle; organelle; catalytic complex; cell part; intracellular; oxidoreductase complex; oxoglutarate dehydrog…	S-acyltransferase activity; S-succinyltransferase activity; transferase activity, transferring acyl groups; transition metal ion binding; dihydrolipoyllysine-residue succinyltransferase activity; catalytic activity; binding; succinyltransferase activity; ion binding; cation binding; metal ion binding; zinc ion binding; transferase activity, transferring acyl groups other than amino-acyl groups; t…	K00658	DLST; 2-oxoglutarate dehydrogenase E2 component (dihydrolipoamide succinyltransferase) [EC:2.3.1.61]	ko00310 Lysine degradation; ko00020 Citrate cycle (TCA cycle); ko01120 Microbial metabolism in diverse environments; ko01130 Biosynthesis of antibiotics; ko01200 Carbon metabolism; ko01110 Biosynthesis of secondary metabolites; ko01100 Metabolic pathways;	PF00198.18	2-oxoacid_dh
comp172998_c0_seq8	50	K	3-hydroxyisobutyrate dehydrogenase	unknown	76.358	_TPEK(su)AQSLVDQGAR_	0.091346	2	800.402	1	.........EK..........	chloroplast				K00020	mmsB; 3-hydroxyisobutyrate dehydrogenase [EC:1.1.1.31]	ko00280 Valine, leucine and isoleucine degradation; ko01100 Metabolic pathways;	PF03446.10	NAD_binding_2
comp166343_c0_seq9	279	K	5-methyltetrahydropteroyltriglutamate--homocysteine methyltransferase	METE	93.478	_TLDVIK(su)SVGFPSGK_	-2.6764	2	774.419	1		cytosol	sulfur amino acid biosynthetic process; organic acid biosynthetic process; aspartate family amino acid metabolic process; single-organism process; biosynthetic process; organonitrogen compound biosynthetic process; cellular metabolic process; sulfur compound biosynthetic process; sulfur amino acid metabolic process; methionine biosynthetic process; organic substance metabolic process; metabolic p…	intracellular part; cell; cell part; intracellular; cytoplasm;	5-methyltetrahydropteroyltri-L-glutamate-dependent methyltransferase activity; methyltransferase activity; transition metal ion binding; catalytic activity; binding; ion binding; S-methyltransferase activity; cation binding; metal ion binding; transferase activity, transferring one-carbon groups; zinc ion binding; transferase activity; 5-methyltetrahydropteroyltriglutamate-homocysteine S-methyltr…	K00549	metE; 5-methyltetrahydropteroyltriglutamate--homocysteine methyltransferase [EC:2.1.1.14]	ko00270 Cysteine and methionine metabolism; ko01110 Biosynthesis of secondary metabolites; ko01230 Biosynthesis of amino acids; ko01100 Metabolic pathways; ko00450 Selenocompound metabolism;	PF08267.7	Meth_synt_1
comp166343_c0_seq9	407	K	5-methyltetrahydropteroyltriglutamate--homocysteine methyltransferase	METE	90.05	_AAAALK(su)GSDHR_	0.68083	2	598.805	1		cytosol	sulfur amino acid biosynthetic process; organic acid biosynthetic process; aspartate family amino acid metabolic process; single-organism process; biosynthetic process; organonitrogen compound biosynthetic process; cellular metabolic process; sulfur compound biosynthetic process; sulfur amino acid metabolic process; methionine biosynthetic process; organic substance metabolic process; metabolic p…	intracellular part; cell; cell part; intracellular; cytoplasm;	5-methyltetrahydropteroyltri-L-glutamate-dependent methyltransferase activity; methyltransferase activity; transition metal ion binding; catalytic activity; binding; ion binding; S-methyltransferase activity; cation binding; metal ion binding; transferase activity, transferring one-carbon groups; zinc ion binding; transferase activity; 5-methyltetrahydropteroyltriglutamate-homocysteine S-methyltr…	K00549	metE; 5-methyltetrahydropteroyltriglutamate--homocysteine methyltransferase [EC:2.1.1.14]	ko00270 Cysteine and methionine metabolism; ko01110 Biosynthesis of secondary metabolites; ko01230 Biosynthesis of amino acids; ko01100 Metabolic pathways; ko00450 Selenocompound metabolism;	PF08267.7	Meth_synt_1
comp166692_c0_seq4	407	K	5-methyltetrahydropteroyltriglutamate--homocysteine methyltransferase	METE	90.05	_AAAALK(su)GSEHR_	0.2254	3	404.211	1		cytosol	sulfur amino acid biosynthetic process; organic acid biosynthetic process; aspartate family amino acid metabolic process; single-organism process; biosynthetic process; organonitrogen compound biosynthetic process; cellular metabolic process; sulfur compound biosynthetic process; sulfur amino acid metabolic process; methionine biosynthetic process; organic substance metabolic process; metabolic p…	intracellular part; cell; cell part; intracellular; cytoplasm;	5-methyltetrahydropteroyltri-L-glutamate-dependent methyltransferase activity; methyltransferase activity; transition metal ion binding; catalytic activity; binding; ion binding; S-methyltransferase activity; cation binding; metal ion binding; transferase activity, transferring one-carbon groups; zinc ion binding; transferase activity; 5-methyltetrahydropteroyltriglutamate-homocysteine S-methyltr…	K00549	metE; 5-methyltetrahydropteroyltriglutamate--homocysteine methyltransferase [EC:2.1.1.14]	ko00270 Cysteine and methionine metabolism; ko01110 Biosynthesis of secondary metabolites; ko01230 Biosynthesis of amino acids; ko01100 Metabolic pathways; ko00450 Selenocompound metabolism;	PF08267.7	Meth_synt_1
comp164991_c1_seq4	70	K	6-phosphogluconate dehydrogenase	unknown	56.548	_SFVNSIQK(su)PR_	1.376	2	638.338	1		chloroplast				K00033	PGD; 6-phosphogluconate dehydrogenase [EC:1.1.1.44 1.1.1.343]	ko00030 Pentose phosphate pathway; ko01120 Microbial metabolism in diverse environments; ko01130 Biosynthesis of antibiotics; ko01200 Carbon metabolism; ko01110 Biosynthesis of secondary metabolites; ko00480 Glutathione metabolism; ko01100 Metabolic pathways;	PF00393.14	6PGD
comp164991_c1_seq4	298	K	6-phosphogluconate dehydrogenase	unknown	58.699	_FLSGLK(su)EER_	-0.92935	2	589.806	1		chloroplast				K00033	PGD; 6-phosphogluconate dehydrogenase [EC:1.1.1.44 1.1.1.343]	ko00030 Pentose phosphate pathway; ko01120 Microbial metabolism in diverse environments; ko01130 Biosynthesis of antibiotics; ko01200 Carbon metabolism; ko01110 Biosynthesis of secondary metabolites; ko00480 Glutathione metabolism; ko01100 Metabolic pathways;	PF00393.14	6PGD
comp175749_c0_seq3	225	K	acetyl-CoA carboxylase carboxyl transferase subunit beta	unknown	143.21	_ESGVINEK(su)NIAESK_	-1.0116	2	809.402	1		cytosol				K01963	accD; acetyl-CoA carboxylase carboxyl transferase subunit beta [EC:6.4.1.2]	ko00720 Carbon fixation pathways in prokaryotes; ko01130 Biosynthesis of antibiotics; ko01110 Biosynthesis of secondary metabolites; ko01100 Metabolic pathways; ko01120 Microbial metabolism in diverse environments; ko01200 Carbon metabolism; ko00061 Fatty acid biosynthesis; ko01212 Fatty acid metabolism; ko00620 Pyruvate metabolism; ko00253 Tetracycline biosynthesis; ko00640 Propanoate metabolism;
comp169527_c1_seq3	385	K	aconitate hydratase 1	unknown	83.948	_YLEK(su)SGLQK_	0.68312	2	583.309	1	.........EK..........	cytosol	glyoxylate cycle; small molecule metabolic process; single-organism cellular process; cellular aldehyde metabolic process; single-organism process; primary metabolic process; carbohydrate metabolic process; cellular metabolic process; organic substance metabolic process; single-organism carbohydrate metabolic process; metabolic process; cellular carbohydrate metabolic process; single-organism met…	intracellular part; cell; cell part; intracellular; cytoplasm;	catalytic activity; binding; iron-sulfur cluster binding; ion binding; aconitate hydratase activity; metal ion binding; cation binding; lyase activity; hydro-lyase activity; 4 iron, 4 sulfur cluster binding; carbon-oxygen lyase activity; metal cluster binding;	K01681	ACO; aconitate hydratase [EC:4.2.1.3]	ko00720 Carbon fixation pathways in prokaryotes; ko01130 Biosynthesis of antibiotics; ko01110 Biosynthesis of secondary metabolites; ko01230 Biosynthesis of amino acids; ko01100 Metabolic pathways; ko01210 2-Oxocarboxylic acid metabolism; ko00020 Citrate cycle (TCA cycle); ko01120 Microbial metabolism in diverse environments; ko01200 Carbon metabolism; ko00630 Glyoxylate and dicarboxylate metabol…	PF00330.15	Aconitase
comp170411_c0_seq3	571	K	aconitate hydratase 1	unknown	122.28	_YLEK(su)SGLQR_	-0.10586	2	597.312	1	.........EK..........	chloroplast	glyoxylate cycle; small molecule metabolic process; single-organism cellular process; cellular aldehyde metabolic process; single-organism process; primary metabolic process; carbohydrate metabolic process; cellular metabolic process; organic substance metabolic process; single-organism carbohydrate metabolic process; metabolic process; cellular carbohydrate metabolic process; single-organism met…	intracellular part; cell; cell part; intracellular; cytoplasm;	catalytic activity; binding; iron-sulfur cluster binding; ion binding; aconitate hydratase activity; metal ion binding; cation binding; lyase activity; hydro-lyase activity; 4 iron, 4 sulfur cluster binding; carbon-oxygen lyase activity; metal cluster binding;	K01681	ACO; aconitate hydratase [EC:4.2.1.3]	ko00720 Carbon fixation pathways in prokaryotes; ko01130 Biosynthesis of antibiotics; ko01110 Biosynthesis of secondary metabolites; ko01230 Biosynthesis of amino acids; ko01100 Metabolic pathways; ko01210 2-Oxocarboxylic acid metabolism; ko00020 Citrate cycle (TCA cycle); ko01120 Microbial metabolism in diverse environments; ko01200 Carbon metabolism; ko00630 Glyoxylate and dicarboxylate metabol…	PF00330.15	Aconitase
comp154742_c0_seq5	7	K	adenosylhomocysteinase	SAHH	96.229	_(ac)ALIVEK(su)TTSGR_	-1.0428	2	658.856	1		cytosol	metabolic process; one-carbon metabolic process; single-organism metabolic process; small molecule metabolic process; single-organism cellular process; single-organism process; cellular process; cellular metabolic process;		adenosylhomocysteinase activity; hydrolase activity; hydrolase activity, acting on ether bonds; catalytic activity; trialkylsulfonium hydrolase activity;	K01251	E3.3.1.1; adenosylhomocysteinase [EC:3.3.1.1]	ko00270 Cysteine and methionine metabolism; ko01100 Metabolic pathways;	PF05221.12	AdoHcyase
comp167701_c0_seq2	53	K	adenosylhomocysteinase	SAHH	69.03	_AEFGPSQPFK(su)GAR_	0.3528	2	746.365	1		cytosol	metabolic process; one-carbon metabolic process; single-organism metabolic process; small molecule metabolic process; single-organism cellular process; single-organism process; cellular process; cellular metabolic process;		adenosylhomocysteinase activity; hydrolase activity; hydrolase activity, acting on ether bonds; catalytic activity; trialkylsulfonium hydrolase activity;	K01251	E3.3.1.1; adenosylhomocysteinase [EC:3.3.1.1]	ko00270 Cysteine and methionine metabolism; ko01100 Metabolic pathways;	PF05221.12	AdoHcyase
comp167701_c0_seq2	211	K	adenosylhomocysteinase	SAHH	145.6	_LVGVSEETTTGVK(su)R_	0.55819	2	788.415	1		cytosol	metabolic process; one-carbon metabolic process; single-organism metabolic process; small molecule metabolic process; single-organism cellular process; single-organism process; cellular process; cellular metabolic process;		adenosylhomocysteinase activity; hydrolase activity; hydrolase activity, acting on ether bonds; catalytic activity; trialkylsulfonium hydrolase activity;	K01251	E3.3.1.1; adenosylhomocysteinase [EC:3.3.1.1]	ko00270 Cysteine and methionine metabolism; ko01100 Metabolic pathways;	PF05221.12	AdoHcyase
comp167701_c0_seq2	372	K	adenosylhomocysteinase	SAHH	77.192	_ITIK(su)PQTDR_	0.62939	2	586.319	1		cytosol	metabolic process; one-carbon metabolic process; single-organism metabolic process; small molecule metabolic process; single-organism cellular process; single-organism process; cellular process; cellular metabolic process;		adenosylhomocysteinase activity; hydrolase activity; hydrolase activity, acting on ether bonds; catalytic activity; trialkylsulfonium hydrolase activity;	K01251	E3.3.1.1; adenosylhomocysteinase [EC:3.3.1.1]	ko00270 Cysteine and methionine metabolism; ko01100 Metabolic pathways;	PF05221.12	AdoHcyase
comp174359_c0_seq18	45	K	alanine transaminase	GGAT1	40.278	_YSAESK(su)AVLDSLR_	1.8865	2	769.888	1		chloroplast				K00814	GPT; alanine transaminase [EC:2.6.1.2]	ko00220 Arginine biosynthesis; ko00710 Carbon fixation in photosynthetic organisms; ko01230 Biosynthesis of amino acids; ko01100 Metabolic pathways; ko01210 2-Oxocarboxylic acid metabolism; ko01120 Microbial metabolism in diverse environments; ko00250 Alanine, aspartate and glutamate metabolism; ko01200 Carbon metabolism;	PF00155.16	Aminotran_1_2
comp164911_c0_seq3	426	K	aldehyde dehydrogenase (NAD+)	unknown	79.148	_FSDLK(su)EVIK_	0.75726	2	589.819	1		mitochondria		mitochondrial matrix; intracellular organelle; mitochondrial part; cytoplasm; intracellular organelle part; intracellular part; cell; mitochondrion; organelle part; membrane-enclosed lumen; organelle; intracellular membrane-bounded organelle; intracellular organelle lumen; cell part; intracellular; membrane-bounded organelle; cytoplasmic part; organelle lumen;		K00128	E1.2.1.3; aldehyde dehydrogenase (NAD+) [EC:1.2.1.3]	ko01130 Biosynthesis of antibiotics; ko00561 Glycerolipid metabolism; ko00053 Ascorbate and aldarate metabolism; ko00040 Pentose and glucuronate interconversions; ko00903 Limonene and pinene degradation; ko00380 Tryptophan metabolism; ko00010 Glycolysis / Gluconeogenesis; ko00330 Arginine and proline metabolism; ko00625 Chloroalkane and chloroalkene degradation; ko00410 beta-Alanine metabolism; k…	PF00171.17	Aldedh
comp166169_c0_seq2	396	K	aminomethyltransferase	unknown	109.48	_SNDAVVTK(su)MPFVATK_	-0.29023	2	854.435	1		chloroplast	alpha-amino acid catabolic process; single-organism catabolic process; small molecule metabolic process; single-organism cellular process; nitrogen compound metabolic process; single-organism process; small molecule catabolic process; alpha-amino acid metabolic process; primary metabolic process; glycine metabolic process; cellular metabolic process; organic substance metabolic process; carboxyli…	organelle; intracellular membrane-bounded organelle; intracellular organelle; cell part; intracellular; cytoplasm; intracellular part; membrane-bounded organelle; cell; mitochondrion; cytoplasmic part;	transferase activity, transferring nitrogenous groups; methyltransferase activity; catalytic activity; transferase activity, transferring one-carbon groups; aminomethyltransferase activity; transaminase activity; transferase activity;	K00605	gcvT; aminomethyltransferase [EC:2.1.2.10]	ko01130 Biosynthesis of antibiotics; ko00670 One carbon pool by folate; ko01200 Carbon metabolism; ko01110 Biosynthesis of secondary metabolites; ko00260 Glycine, serine and threonine metabolism; ko01100 Metabolic pathways; ko00630 Glyoxylate and dicarboxylate metabolism;	PF01571.16	GCV_T
comp145650_c1_seq1	205	K	beta-glucosidase	BGLU12	65.404	_LYK(su)DEYQAK_	0.30261	2	629.304	1		cytosol	metabolic process; carbohydrate metabolic process; primary metabolic process; organic substance metabolic process;		beta-D-fucosidase activity; beta-L-arabinosidase activity; galactosidase activity; catalytic activity; binding; beta-gentiobiose beta-glucosidase activity; ion binding; hydrolase activity, acting on glycosyl bonds; beta-glucosidase activity; glucosidase activity; cation binding; hydrolase activity, hydrolyzing O-glycosyl compounds; hydrolase activity; beta-galactosidase activity; glucan exo-1,3-b…	K05350	bglB; beta-glucosidase [EC:3.2.1.21]	ko00500 Starch and sucrose metabolism; ko01110 Biosynthesis of secondary metabolites; ko01100 Metabolic pathways; ko00460 Cyanoamino acid metabolism; ko00940 Phenylpropanoid biosynthesis;	PF00232.13	Glyco_hydro_1
comp174021_c0_seq2	161	K	carbonic anhydrase	unknown	122.77	_EAVK(su)VSLENLK_	-2.7104	2	665.367	1		extracellular	carbon utilization; single-organism process;	intracellular organelle; chloroplast part; cytoplasm; intracellular organelle part; plastid part; intracellular part; plastid stroma; cell; organelle part; chloroplast; organelle; intracellular membrane-bounded organelle; cell part; intracellular; membrane-bounded organelle; plastid; cytoplasmic part; chloroplast stroma;	transition metal ion binding; catalytic activity; binding; ion binding; lyase activity; metal ion binding; cation binding; hydro-lyase activity; zinc ion binding; carbonate dehydratase activity; carbon-oxygen lyase activity;	K01673	cynT; carbonic anhydrase [EC:4.2.1.1]	ko00910 Nitrogen metabolism;	PF00484.14	Pro_CA
comp174021_c0_seq2	168	K	carbonic anhydrase	unknown	49.298	_VSLENLK(su)TYPYVK_	0.95138	2	827.44	1		extracellular	carbon utilization; single-organism process;	intracellular organelle; chloroplast part; cytoplasm; intracellular organelle part; plastid part; intracellular part; plastid stroma; cell; organelle part; chloroplast; organelle; intracellular membrane-bounded organelle; cell part; intracellular; membrane-bounded organelle; plastid; cytoplasmic part; chloroplast stroma;	transition metal ion binding; catalytic activity; binding; ion binding; lyase activity; metal ion binding; cation binding; hydro-lyase activity; zinc ion binding; carbonate dehydratase activity; carbon-oxygen lyase activity;	K01673	cynT; carbonic anhydrase [EC:4.2.1.1]	ko00910 Nitrogen metabolism;	PF00484.14	Pro_CA
comp149829_c0_seq1	93	K	carboxymethylenebutenolidase	unknown	80.312	_NHAQK(su)IANLAPGYR_	-0.2184	3	551.622	1		chloroplast				K01061	E3.1.1.45; carboxymethylenebutenolidase [EC:3.1.1.45]	ko00361 Chlorocyclohexane and chlorobenzene degradation; ko00623 Toluene degradation; ko01120 Microbial metabolism in diverse environments; ko01130 Biosynthesis of antibiotics; ko01110 Biosynthesis of secondary metabolites; ko00364 Fluorobenzoate degradation; ko01100 Metabolic pathways;	PF01738.13	DLH
comp147636_c0_seq2	97	K	chaperonin GroEL	unknown	65.252	_SIEFK(su)DR_	1.1871	2	497.746	1		mitochondria	protein folding; metabolic process; response to stress; cellular macromolecule metabolic process; cellular protein metabolic process; macromolecule metabolic process; protein metabolic process; response to stimulus; primary metabolic process; cellular process; cellular metabolic process; protein refolding; organic substance metabolic process;	organelle; intracellular membrane-bounded organelle; intracellular organelle; cell part; intracellular; cytoplasm; intracellular part; membrane-bounded organelle; cell; mitochondrion; cytoplasmic part;	ATP binding; nucleoside phosphate binding; nucleoside binding; ion binding; nucleotide binding; organic cyclic compound binding; heterocyclic compound binding; ribonucleoside binding; carbohydrate derivative binding; ribonucleotide binding; binding; purine ribonucleoside binding; anion binding; purine ribonucleotide binding; adenyl ribonucleotide binding; adenyl nucleotide binding; purine nucleos…	K04077	groEL; chaperonin GroEL	ko04212 Longevity regulating pathway - worm; ko03018 RNA degradation; ko05134 Legionellosis; ko05152 Tuberculosis; ko04940 Type I diabetes mellitus;	PF00118.19	Cpn60_TCP1
comp147636_c0_seq2	311	K	chaperonin GroEL	unknown	58.32	_VCAIK(su)APGFGENR_	0.55024	2	759.872	1		mitochondria	protein folding; metabolic process; response to stress; cellular macromolecule metabolic process; cellular protein metabolic process; macromolecule metabolic process; protein metabolic process; response to stimulus; primary metabolic process; cellular process; cellular metabolic process; protein refolding; organic substance metabolic process;	organelle; intracellular membrane-bounded organelle; intracellular organelle; cell part; intracellular; cytoplasm; intracellular part; membrane-bounded organelle; cell; mitochondrion; cytoplasmic part;	ATP binding; nucleoside phosphate binding; nucleoside binding; ion binding; nucleotide binding; organic cyclic compound binding; heterocyclic compound binding; ribonucleoside binding; carbohydrate derivative binding; ribonucleotide binding; binding; purine ribonucleoside binding; anion binding; purine ribonucleotide binding; adenyl ribonucleotide binding; adenyl nucleotide binding; purine nucleos…	K04077	groEL; chaperonin GroEL	ko04212 Longevity regulating pathway - worm; ko03018 RNA degradation; ko05134 Legionellosis; ko05152 Tuberculosis; ko04940 Type I diabetes mellitus;	PF00118.19	Cpn60_TCP1
comp155246_c0_seq1	404	K	citrate synthase	unknown	112.13	_AALSDDYFVK(su)R_	0.62542	2	692.841	1		chloroplast	tricarboxylic acid metabolic process; oxidation-reduction process; small molecule metabolic process; tricarboxylic acid cycle; single-organism cellular process; single-organism process; primary metabolic process; carbohydrate metabolic process; cellular respiration; cellular metabolic process; organic substance metabolic process; citrate metabolic process; metabolic process; generation of precurs…	intracellular organelle; cell junction; peroxisome; cytoplasm; intracellular part; cell-cell junction; cell; symplast; intracellular membrane-bounded organelle; organelle; plasmodesma; intracellular; cell part; microbody; membrane-bounded organelle; cytoplasmic part;		K01647	CS; citrate synthase [EC:2.3.3.1]	ko01130 Biosynthesis of antibiotics; ko01110 Biosynthesis of secondary metabolites; ko01230 Biosynthesis of amino acids; ko01100 Metabolic pathways; ko01210 2-Oxocarboxylic acid metabolism; ko00020 Citrate cycle (TCA cycle); ko01120 Microbial metabolism in diverse environments; ko01200 Carbon metabolism; ko00630 Glyoxylate and dicarboxylate metabolism;	PF00285.16	Citrate_synt
comp166952_c0_seq3	70	K	dihydrolipoamide dehydrogenase	unknown	49.097	_GIEGLFK(su)K_	-0.030152	2	496.277	1		cytosol	regulation of cellular process; regulation of biological quality; cell redox homeostasis; single-organism cellular process; cellular homeostasis; single-organism process; response to stimulus; response to metal ion; homeostatic process; regulation of biological process; response to chemical; response to cadmium ion; response to inorganic substance; cellular process; biological regulation;	membrane; organelle membrane; cytoplasm; respiratory chain complex I; macromolecular complex; intracellular part; mitochondrial respiratory chain complex I; mitochondrial membrane part; cell; organelle part; mitochondrial envelope; membrane-enclosed lumen; catalytic complex; intracellular organelle lumen; membrane part; intracellular; cell part; organelle inner membrane; membrane-bounded organell…	dihydrolipoyl dehydrogenase activity; nucleoside phosphate binding; flavin adenine dinucleotide binding; copper ion binding; oxidoreductase activity, acting on a sulfur group of donors, NAD(P) as acceptor; organic cyclic compound binding; heterocyclic compound binding; catalytic activity; ribonucleotide binding; binding; cobalt ion binding; purine ribonucleoside binding; cation binding; anion bin…	K00382	DLD; dihydrolipoamide dehydrogenase [EC:1.8.1.4]	ko01130 Biosynthesis of antibiotics; ko01110 Biosynthesis of secondary metabolites; ko00260 Glycine, serine and threonine metabolism; ko01100 Metabolic pathways; ko00280 Valine, leucine and isoleucine degradation; ko00020 Citrate cycle (TCA cycle); ko01120 Microbial metabolism in diverse environments; ko01200 Carbon metabolism; ko00010 Glycolysis / Gluconeogenesis; ko00620 Pyruvate metabolism; ko…	PF07992.9	Pyr_redox_2
comp166952_c0_seq3	78	K	dihydrolipoamide dehydrogenase	unknown	74.464	_VNYVK(su)GYGK_	-1.0304	2	564.29	1	...K......K..........	cytosol	regulation of cellular process; regulation of biological quality; cell redox homeostasis; single-organism cellular process; cellular homeostasis; single-organism process; response to stimulus; response to metal ion; homeostatic process; regulation of biological process; response to chemical; response to cadmium ion; response to inorganic substance; cellular process; biological regulation;	membrane; organelle membrane; cytoplasm; respiratory chain complex I; macromolecular complex; intracellular part; mitochondrial respiratory chain complex I; mitochondrial membrane part; cell; organelle part; mitochondrial envelope; membrane-enclosed lumen; catalytic complex; intracellular organelle lumen; membrane part; intracellular; cell part; organelle inner membrane; membrane-bounded organell…	dihydrolipoyl dehydrogenase activity; nucleoside phosphate binding; flavin adenine dinucleotide binding; copper ion binding; oxidoreductase activity, acting on a sulfur group of donors, NAD(P) as acceptor; organic cyclic compound binding; heterocyclic compound binding; catalytic activity; ribonucleotide binding; binding; cobalt ion binding; purine ribonucleoside binding; cation binding; anion bin…	K00382	DLD; dihydrolipoamide dehydrogenase [EC:1.8.1.4]	ko01130 Biosynthesis of antibiotics; ko01110 Biosynthesis of secondary metabolites; ko00260 Glycine, serine and threonine metabolism; ko01100 Metabolic pathways; ko00280 Valine, leucine and isoleucine degradation; ko00020 Citrate cycle (TCA cycle); ko01120 Microbial metabolism in diverse environments; ko01200 Carbon metabolism; ko00010 Glycolysis / Gluconeogenesis; ko00620 Pyruvate metabolism; ko…	PF07992.9	Pyr_redox_2
comp166952_c0_seq3	115	K	dihydrolipoamide dehydrogenase	unknown	81.144	_NIIIATGSEVK(su)SLPGVTIDEQK_	1.6204	3	804.767	1		cytosol	regulation of cellular process; regulation of biological quality; cell redox homeostasis; single-organism cellular process; cellular homeostasis; single-organism process; response to stimulus; response to metal ion; homeostatic process; regulation of biological process; response to chemical; response to cadmium ion; response to inorganic substance; cellular process; biological regulation;	membrane; organelle membrane; cytoplasm; respiratory chain complex I; macromolecular complex; intracellular part; mitochondrial respiratory chain complex I; mitochondrial membrane part; cell; organelle part; mitochondrial envelope; membrane-enclosed lumen; catalytic complex; intracellular organelle lumen; membrane part; intracellular; cell part; organelle inner membrane; membrane-bounded organell…	dihydrolipoyl dehydrogenase activity; nucleoside phosphate binding; flavin adenine dinucleotide binding; copper ion binding; oxidoreductase activity, acting on a sulfur group of donors, NAD(P) as acceptor; organic cyclic compound binding; heterocyclic compound binding; catalytic activity; ribonucleotide binding; binding; cobalt ion binding; purine ribonucleoside binding; cation binding; anion bin…	K00382	DLD; dihydrolipoamide dehydrogenase [EC:1.8.1.4]	ko01130 Biosynthesis of antibiotics; ko01110 Biosynthesis of secondary metabolites; ko00260 Glycine, serine and threonine metabolism; ko01100 Metabolic pathways; ko00280 Valine, leucine and isoleucine degradation; ko00020 Citrate cycle (TCA cycle); ko01120 Microbial metabolism in diverse environments; ko01200 Carbon metabolism; ko00010 Glycolysis / Gluconeogenesis; ko00620 Pyruvate metabolism; ko…	PF07992.9	Pyr_redox_2
comp166952_c0_seq3	335	K	dihydrolipoamide dehydrogenase	unknown	93.348	_TEDQVK(su)ATGVDYR_	-0.55251	2	791.373	1		cytosol	regulation of cellular process; regulation of biological quality; cell redox homeostasis; single-organism cellular process; cellular homeostasis; single-organism process; response to stimulus; response to metal ion; homeostatic process; regulation of biological process; response to chemical; response to cadmium ion; response to inorganic substance; cellular process; biological regulation;	membrane; organelle membrane; cytoplasm; respiratory chain complex I; macromolecular complex; intracellular part; mitochondrial respiratory chain complex I; mitochondrial membrane part; cell; organelle part; mitochondrial envelope; membrane-enclosed lumen; catalytic complex; intracellular organelle lumen; membrane part; intracellular; cell part; organelle inner membrane; membrane-bounded organell…	dihydrolipoyl dehydrogenase activity; nucleoside phosphate binding; flavin adenine dinucleotide binding; copper ion binding; oxidoreductase activity, acting on a sulfur group of donors, NAD(P) as acceptor; organic cyclic compound binding; heterocyclic compound binding; catalytic activity; ribonucleotide binding; binding; cobalt ion binding; purine ribonucleoside binding; cation binding; anion bin…	K00382	DLD; dihydrolipoamide dehydrogenase [EC:1.8.1.4]	ko01130 Biosynthesis of antibiotics; ko01110 Biosynthesis of secondary metabolites; ko00260 Glycine, serine and threonine metabolism; ko01100 Metabolic pathways; ko00280 Valine, leucine and isoleucine degradation; ko00020 Citrate cycle (TCA cycle); ko01120 Microbial metabolism in diverse environments; ko01200 Carbon metabolism; ko00010 Glycolysis / Gluconeogenesis; ko00620 Pyruvate metabolism; ko…	PF07992.9	Pyr_redox_2
comp166952_c0_seq3	370	K	dihydrolipoamide dehydrogenase	unknown	74.267	_IIAEK(su)ETDK_	-0.13831	2	573.798	1	.........EK..........	cytosol	regulation of cellular process; regulation of biological quality; cell redox homeostasis; single-organism cellular process; cellular homeostasis; single-organism process; response to stimulus; response to metal ion; homeostatic process; regulation of biological process; response to chemical; response to cadmium ion; response to inorganic substance; cellular process; biological regulation;	membrane; organelle membrane; cytoplasm; respiratory chain complex I; macromolecular complex; intracellular part; mitochondrial respiratory chain complex I; mitochondrial membrane part; cell; organelle part; mitochondrial envelope; membrane-enclosed lumen; catalytic complex; intracellular organelle lumen; membrane part; intracellular; cell part; organelle inner membrane; membrane-bounded organell…	dihydrolipoyl dehydrogenase activity; nucleoside phosphate binding; flavin adenine dinucleotide binding; copper ion binding; oxidoreductase activity, acting on a sulfur group of donors, NAD(P) as acceptor; organic cyclic compound binding; heterocyclic compound binding; catalytic activity; ribonucleotide binding; binding; cobalt ion binding; purine ribonucleoside binding; cation binding; anion bin…	K00382	DLD; dihydrolipoamide dehydrogenase [EC:1.8.1.4]	ko01130 Biosynthesis of antibiotics; ko01110 Biosynthesis of secondary metabolites; ko00260 Glycine, serine and threonine metabolism; ko01100 Metabolic pathways; ko00280 Valine, leucine and isoleucine degradation; ko00020 Citrate cycle (TCA cycle); ko01120 Microbial metabolism in diverse environments; ko01200 Carbon metabolism; ko00010 Glycolysis / Gluconeogenesis; ko00620 Pyruvate metabolism; ko…	PF07992.9	Pyr_redox_2
comp166952_c0_seq3	429	K	dihydrolipoamide dehydrogenase	unknown	79.492	_EAAMATYDK(su)PIHI_	-0.66727	2	780.374	1		cytosol	regulation of cellular process; regulation of biological quality; cell redox homeostasis; single-organism cellular process; cellular homeostasis; single-organism process; response to stimulus; response to metal ion; homeostatic process; regulation of biological process; response to chemical; response to cadmium ion; response to inorganic substance; cellular process; biological regulation;	membrane; organelle membrane; cytoplasm; respiratory chain complex I; macromolecular complex; intracellular part; mitochondrial respiratory chain complex I; mitochondrial membrane part; cell; organelle part; mitochondrial envelope; membrane-enclosed lumen; catalytic complex; intracellular organelle lumen; membrane part; intracellular; cell part; organelle inner membrane; membrane-bounded organell…	dihydrolipoyl dehydrogenase activity; nucleoside phosphate binding; flavin adenine dinucleotide binding; copper ion binding; oxidoreductase activity, acting on a sulfur group of donors, NAD(P) as acceptor; organic cyclic compound binding; heterocyclic compound binding; catalytic activity; ribonucleotide binding; binding; cobalt ion binding; purine ribonucleoside binding; cation binding; anion bin…	K00382	DLD; dihydrolipoamide dehydrogenase [EC:1.8.1.4]	ko01130 Biosynthesis of antibiotics; ko01110 Biosynthesis of secondary metabolites; ko00260 Glycine, serine and threonine metabolism; ko01100 Metabolic pathways; ko00280 Valine, leucine and isoleucine degradation; ko00020 Citrate cycle (TCA cycle); ko01120 Microbial metabolism in diverse environments; ko01200 Carbon metabolism; ko00010 Glycolysis / Gluconeogenesis; ko00620 Pyruvate metabolism; ko…	PF07992.9	Pyr_redox_2
comp151945_c0_seq36	90	K	electron transfer flavoprotein alpha subunit	unknown	66.568	_GLK(su)SAENFK_	0.69049	2	547.28	1		chloroplast	transport; metabolic process; generation of precursor metabolites and energy; single-organism metabolic process; oxidation-reduction process; single-organism cellular process; electron transport chain; single-organism process; localization; cellular metabolic process; cellular process; establishment of localization;	mitochondrial matrix; intracellular organelle; mitochondrial part; cytoplasm; intracellular organelle part; intracellular part; cell; mitochondrion; organelle part; membrane-enclosed lumen; organelle; intracellular membrane-bounded organelle; intracellular organelle lumen; cell part; intracellular; membrane-bounded organelle; cytoplasmic part; organelle lumen;	organic cyclic compound binding; heterocyclic compound binding; electron carrier activity; nucleoside phosphate binding; flavin adenine dinucleotide binding; binding; ion binding; anion binding; nucleotide binding; cofactor binding; small molecule binding; coenzyme binding;	K03522			PF01012.16	ETF
comp172520_c1_seq6	427	K	elongation factor EF-1 alpha subunit	EF1	87.083	_QTVAVGVIK(su)SVEK_	1.4724	2	729.414	1		cytosol		intracellular part; cell; cell part; intracellular; cytoplasm;	nucleoside phosphate binding; translation elongation factor activity; hydrolase activity, acting on acid anhydrides; hydrolase activity; organic cyclic compound binding; heterocyclic compound binding; pyrophosphatase activity; catalytic activity; ribonucleotide binding; binding; GTPase activity; purine ribonucleoside binding; anion binding; hydrolase activity, acting on acid anhydrides, in phosph…	K03231	EEF1A; elongation factor 1-alpha	ko05134 Legionellosis; ko03013 RNA transport;	PF00009.22	GTP_EFTU
comp164899_c1_seq4	245	K	enolase	ENO2	124.39	_EGLELLK(su)TAIAK_	-0.70075	2	693.398	1	...K......K..........	mitochondria	single-organism carbohydrate catabolic process; glycolytic process; single-organism catabolic process; small molecule metabolic process; single-organism cellular process; single-organism process; carbohydrate metabolic process; primary metabolic process; cellular metabolic process; organic substance metabolic process; carbohydrate catabolic process; single-organism carbohydrate metabolic process;…	catalytic complex; cell part; intracellular; cytoplasm; macromolecular complex; intracellular part; cytosolic part; cell; cytosol; protein complex; phosphopyruvate hydratase complex; cytoplasmic part;	magnesium ion binding; phosphopyruvate hydratase activity; catalytic activity; binding; ion binding; metal ion binding; cation binding; lyase activity; hydro-lyase activity; carbon-oxygen lyase activity;	K01689	ENO; enolase [EC:4.2.1.11]	ko01130 Biosynthesis of antibiotics; ko01110 Biosynthesis of secondary metabolites; ko01230 Biosynthesis of amino acids; ko01100 Metabolic pathways; ko00680 Methane metabolism; ko01120 Microbial metabolism in diverse environments; ko01200 Carbon metabolism; ko00010 Glycolysis / Gluconeogenesis; ko03018 RNA degradation; ko04066 HIF-1 signaling pathway;	PF00113.17	Enolase_C
comp164899_c1_seq4	250	K	enolase	ENO2	108.35	_TAIAK(su)AGYTDK_	0.056654	2	619.817	1		mitochondria	single-organism carbohydrate catabolic process; glycolytic process; single-organism catabolic process; small molecule metabolic process; single-organism cellular process; single-organism process; carbohydrate metabolic process; primary metabolic process; cellular metabolic process; organic substance metabolic process; carbohydrate catabolic process; single-organism carbohydrate metabolic process;…	catalytic complex; cell part; intracellular; cytoplasm; macromolecular complex; intracellular part; cytosolic part; cell; cytosol; protein complex; phosphopyruvate hydratase complex; cytoplasmic part;	magnesium ion binding; phosphopyruvate hydratase activity; catalytic activity; binding; ion binding; metal ion binding; cation binding; lyase activity; hydro-lyase activity; carbon-oxygen lyase activity;	K01689	ENO; enolase [EC:4.2.1.11]	ko01130 Biosynthesis of antibiotics; ko01110 Biosynthesis of secondary metabolites; ko01230 Biosynthesis of amino acids; ko01100 Metabolic pathways; ko00680 Methane metabolism; ko01120 Microbial metabolism in diverse environments; ko01200 Carbon metabolism; ko00010 Glycolysis / Gluconeogenesis; ko03018 RNA degradation; ko04066 HIF-1 signaling pathway;	PF00113.17	Enolase_C
comp164899_c1_seq4	290	K	enolase	ENO2	82.59	_EENNDGSQK(su)ILGDSLK_	-0.28606	2	923.937	1		mitochondria	single-organism carbohydrate catabolic process; glycolytic process; single-organism catabolic process; small molecule metabolic process; single-organism cellular process; single-organism process; carbohydrate metabolic process; primary metabolic process; cellular metabolic process; organic substance metabolic process; carbohydrate catabolic process; single-organism carbohydrate metabolic process;…	catalytic complex; cell part; intracellular; cytoplasm; macromolecular complex; intracellular part; cytosolic part; cell; cytosol; protein complex; phosphopyruvate hydratase complex; cytoplasmic part;	magnesium ion binding; phosphopyruvate hydratase activity; catalytic activity; binding; ion binding; metal ion binding; cation binding; lyase activity; hydro-lyase activity; carbon-oxygen lyase activity;	K01689	ENO; enolase [EC:4.2.1.11]	ko01130 Biosynthesis of antibiotics; ko01110 Biosynthesis of secondary metabolites; ko01230 Biosynthesis of amino acids; ko01100 Metabolic pathways; ko00680 Methane metabolism; ko01120 Microbial metabolism in diverse environments; ko01200 Carbon metabolism; ko00010 Glycolysis / Gluconeogenesis; ko03018 RNA degradation; ko04066 HIF-1 signaling pathway;	PF00113.17	Enolase_C
comp164899_c1_seq4	297	K	enolase	ENO2	77.062	_ILGDSLK(su)NVYK_	-0.69371	2	675.369	1	...K......K..........	mitochondria	single-organism carbohydrate catabolic process; glycolytic process; single-organism catabolic process; small molecule metabolic process; single-organism cellular process; single-organism process; carbohydrate metabolic process; primary metabolic process; cellular metabolic process; organic substance metabolic process; carbohydrate catabolic process; single-organism carbohydrate metabolic process;…	catalytic complex; cell part; intracellular; cytoplasm; macromolecular complex; intracellular part; cytosolic part; cell; cytosol; protein complex; phosphopyruvate hydratase complex; cytoplasmic part;	magnesium ion binding; phosphopyruvate hydratase activity; catalytic activity; binding; ion binding; metal ion binding; cation binding; lyase activity; hydro-lyase activity; carbon-oxygen lyase activity;	K01689	ENO; enolase [EC:4.2.1.11]	ko01130 Biosynthesis of antibiotics; ko01110 Biosynthesis of secondary metabolites; ko01230 Biosynthesis of amino acids; ko01100 Metabolic pathways; ko00680 Methane metabolism; ko01120 Microbial metabolism in diverse environments; ko01200 Carbon metabolism; ko00010 Glycolysis / Gluconeogenesis; ko03018 RNA degradation; ko04066 HIF-1 signaling pathway;	PF00113.17	Enolase_C
comp165327_c0_seq1	38	K	enoyl-CoA hydratase/3-hydroxyacyl-CoA dehydrogenase	unknown	60.55	_AQAQK(su)QSAYLEHPR_	-0.56755	3	576.288	1		cytosol	lipid oxidation; single-organism process; cellular lipid metabolic process; cellular metabolic process; organic substance metabolic process; metabolic process; lipid modification; cellular catabolic process; monocarboxylic acid metabolic process; cellular process; lipid metabolic process; lipid catabolic process; fatty acid oxidation; oxidation-reduction process; single-organism catabolic process…	organelle; intracellular membrane-bounded organelle; intracellular organelle; cell part; intracellular; microbody; peroxisome; cytoplasm; intracellular part; membrane-bounded organelle; cell; glyoxysome; cytoplasmic part;	racemase and epimerase activity; lyase activity; hydro-lyase activity; dodecenoyl-CoA delta-isomerase activity; cofactor binding; carbon-oxygen lyase activity; enoyl-CoA hydratase activity; oxidoreductase activity; oxidoreductase activity, acting on CH-OH group of donors; oxidoreductase activity, acting on the CH-OH group of donors, NAD or NADP as acceptor; 3-hydroxyacyl-CoA dehydratase activity;…	K10527	MFP2; enoyl-CoA hydratase/3-hydroxyacyl-CoA dehydrogenase [EC:4.2.1.17 1.1.1.35 1.1.1.211]	ko00592 alpha-Linolenic acid metabolism; ko00071 Fatty acid degradation; ko01110 Biosynthesis of secondary metabolites; ko01212 Fatty acid metabolism; ko01100 Metabolic pathways;	PF00378.15	ECH
comp167454_c0_seq1	43	K	enoyl-CoA hydratase/3-hydroxyacyl-CoA dehydrogenase	MFP2	83.456	_VILK(su)EVNDK_	0.41529	2	579.324	1		chloroplast	lipid oxidation; single-organism process; cellular lipid metabolic process; cellular metabolic process; organic substance metabolic process; metabolic process; lipid modification; cellular catabolic process; monocarboxylic acid metabolic process; cellular process; lipid metabolic process; lipid catabolic process; fatty acid oxidation; oxidation-reduction process; single-organism catabolic process…	external encapsulating structure; cell junction; cell periphery; cytoplasm; intracellular part; cell-cell junction; cell; symplast; organelle part; non-membrane-bounded organelle; membrane-enclosed lumen; plasmodesma; intracellular organelle lumen; cell part; intracellular; microbody; membrane-bounded organelle; organelle lumen; intracellular organelle; intracellular non-membrane-bounded organell…	racemase and epimerase activity; lyase activity; hydro-lyase activity; dodecenoyl-CoA delta-isomerase activity; cofactor binding; carbon-oxygen lyase activity; enoyl-CoA hydratase activity; oxidoreductase activity; oxidoreductase activity, acting on CH-OH group of donors; oxidoreductase activity, acting on the CH-OH group of donors, NAD or NADP as acceptor; isomerase activity; catalytic activity;…	K10527	MFP2; enoyl-CoA hydratase/3-hydroxyacyl-CoA dehydrogenase [EC:4.2.1.17 1.1.1.35 1.1.1.211]	ko00592 alpha-Linolenic acid metabolism; ko00071 Fatty acid degradation; ko01110 Biosynthesis of secondary metabolites; ko01212 Fatty acid metabolism; ko01100 Metabolic pathways;	PF02737.13	3HCDH_N
comp173714_c0_seq4	45	K	enoyl-CoA hydratase/3-hydroxyacyl-CoA dehydrogenase	unknown	74.173	_DNYEQALK(su)R_	-0.35164	2	618.796	1		chloroplast	lipid oxidation; single-organism process; cellular lipid metabolic process; cellular metabolic process; organic substance metabolic process; metabolic process; lipid modification; cellular catabolic process; monocarboxylic acid metabolic process; cellular process; lipid metabolic process; lipid catabolic process; fatty acid oxidation; oxidation-reduction process; single-organism catabolic process…	organelle; intracellular membrane-bounded organelle; intracellular organelle; cell part; intracellular; microbody; peroxisome; cytoplasm; intracellular part; membrane-bounded organelle; cell; glyoxysome; cytoplasmic part;	racemase and epimerase activity; lyase activity; hydro-lyase activity; dodecenoyl-CoA delta-isomerase activity; cofactor binding; carbon-oxygen lyase activity; enoyl-CoA hydratase activity; oxidoreductase activity; oxidoreductase activity, acting on CH-OH group of donors; oxidoreductase activity, acting on the CH-OH group of donors, NAD or NADP as acceptor; 3-hydroxyacyl-CoA dehydratase activity;…	K10527	MFP2; enoyl-CoA hydratase/3-hydroxyacyl-CoA dehydrogenase [EC:4.2.1.17 1.1.1.35 1.1.1.211]	ko00592 alpha-Linolenic acid metabolism; ko00071 Fatty acid degradation; ko01110 Biosynthesis of secondary metabolites; ko01212 Fatty acid metabolism; ko01100 Metabolic pathways;	PF00378.15	ECH
comp173714_c0_seq4	372	K	enoyl-CoA hydratase/3-hydroxyacyl-CoA dehydrogenase	unknown	85.355	_FEK(su)TLSLVK_	-2.6676	2	582.829	1	.........EK..........	chloroplast	lipid oxidation; single-organism process; cellular lipid metabolic process; cellular metabolic process; organic substance metabolic process; metabolic process; lipid modification; cellular catabolic process; monocarboxylic acid metabolic process; cellular process; lipid metabolic process; lipid catabolic process; fatty acid oxidation; oxidation-reduction process; single-organism catabolic process…	organelle; intracellular membrane-bounded organelle; intracellular organelle; cell part; intracellular; microbody; peroxisome; cytoplasm; intracellular part; membrane-bounded organelle; cell; glyoxysome; cytoplasmic part;	racemase and epimerase activity; lyase activity; hydro-lyase activity; dodecenoyl-CoA delta-isomerase activity; cofactor binding; carbon-oxygen lyase activity; enoyl-CoA hydratase activity; oxidoreductase activity; oxidoreductase activity, acting on CH-OH group of donors; oxidoreductase activity, acting on the CH-OH group of donors, NAD or NADP as acceptor; 3-hydroxyacyl-CoA dehydratase activity;…	K10527	MFP2; enoyl-CoA hydratase/3-hydroxyacyl-CoA dehydrogenase [EC:4.2.1.17 1.1.1.35 1.1.1.211]	ko00592 alpha-Linolenic acid metabolism; ko00071 Fatty acid degradation; ko01110 Biosynthesis of secondary metabolites; ko01212 Fatty acid metabolism; ko01100 Metabolic pathways;	PF00378.15	ECH
comp173714_c0_seq4	518	K	enoyl-CoA hydratase/3-hydroxyacyl-CoA dehydrogenase	unknown	79.148	_GLDVYK(su)IDR_	-1.0424	2	589.806	1		chloroplast	lipid oxidation; single-organism process; cellular lipid metabolic process; cellular metabolic process; organic substance metabolic process; metabolic process; lipid modification; cellular catabolic process; monocarboxylic acid metabolic process; cellular process; lipid metabolic process; lipid catabolic process; fatty acid oxidation; oxidation-reduction process; single-organism catabolic process…	organelle; intracellular membrane-bounded organelle; intracellular organelle; cell part; intracellular; microbody; peroxisome; cytoplasm; intracellular part; membrane-bounded organelle; cell; glyoxysome; cytoplasmic part;	racemase and epimerase activity; lyase activity; hydro-lyase activity; dodecenoyl-CoA delta-isomerase activity; cofactor binding; carbon-oxygen lyase activity; enoyl-CoA hydratase activity; oxidoreductase activity; oxidoreductase activity, acting on CH-OH group of donors; oxidoreductase activity, acting on the CH-OH group of donors, NAD or NADP as acceptor; 3-hydroxyacyl-CoA dehydratase activity;…	K10527	MFP2; enoyl-CoA hydratase/3-hydroxyacyl-CoA dehydrogenase [EC:4.2.1.17 1.1.1.35 1.1.1.211]	ko00592 alpha-Linolenic acid metabolism; ko00071 Fatty acid degradation; ko01110 Biosynthesis of secondary metabolites; ko01212 Fatty acid metabolism; ko01100 Metabolic pathways;	PF00378.15	ECH
comp162725_c0_seq2	167	K	ferredoxin--NADP+ reductase	unknown	111.01	_TVSLCVK(su)R_	0.8139	2	531.784	1	...K......K..........	chloroplast	transport; metabolic process; generation of precursor metabolites and energy; single-organism metabolic process; oxidation-reduction process; single-organism cellular process; electron transport chain; single-organism process; localization; cellular metabolic process; cellular process; establishment of localization; photosynthesis;	membrane; intracellular organelle; chloroplast thylakoid membrane; chloroplast part; chloroplast thylakoid; cytoplasm; intracellular organelle part; thylakoid membrane; plastid part; intracellular part; plastid stroma; cell; organelle part; photosynthetic membrane; chloroplast; organelle; intracellular membrane-bounded organelle; cell part; intracellular; thylakoid; plastid thylakoid membrane; me…	nucleoside phosphate binding; flavin adenine dinucleotide binding; oxidoreductase activity, acting on iron-sulfur proteins as donors; ion binding; protein binding; nucleotide binding; cofactor binding; oxidoreductase activity, acting on iron-sulfur proteins as donors, NAD or NADP as acceptor; oxidoreductase activity; heterocyclic compound binding; organic cyclic compound binding; catalytic activi…	K02641	petH; ferredoxin--NADP+ reductase [EC:1.18.1.2]	ko01100 Metabolic pathways; ko00195 Photosynthesis;	PF00175.16	NAD_binding_1
comp163873_c2_seq5	140	K	fructokinase	At3g59480	67.252	_SAHLK(su)ALEVAK_	0.20696	2	633.856	1		cytosol	single-organism carbohydrate metabolic process; metabolic process; single-organism metabolic process; monosaccharide metabolic process; single-organism process; primary metabolic process; carbohydrate metabolic process; pentose metabolic process; D-ribose metabolic process; organic substance metabolic process;		ATP binding; nucleoside phosphate binding; phosphotransferase activity, alcohol group as acceptor; nucleoside binding; ion binding; nucleotide binding; organic cyclic compound binding; heterocyclic compound binding; ribonucleoside binding; carbohydrate kinase activity; carbohydrate derivative binding; kinase activity; fructokinase activity; catalytic activity; ribonucleotide binding; binding; pur…	K00847	E2.7.1.4; fructokinase [EC:2.7.1.4]	ko00051 Fructose and mannose metabolism; ko00500 Starch and sucrose metabolism; ko01100 Metabolic pathways; ko00520 Amino sugar and nucleotide sugar metabolism;	PF00294.19	PfkB
comp173096_c0_seq15	37	K	fructose-bisphosphate aldolase, class I	unknown	91.549	_TAK(su)TVASPGR_	-0.68765	2	544.291	1		chloroplast	single-organism carbohydrate catabolic process; glycolytic process; single-organism catabolic process; small molecule metabolic process; single-organism cellular process; single-organism process; carbohydrate metabolic process; primary metabolic process; cellular metabolic process; organic substance metabolic process; carbohydrate catabolic process; single-organism carbohydrate metabolic process;…		lyase activity; fructose-bisphosphate aldolase activity; aldehyde-lyase activity; catalytic activity; carbon-carbon lyase activity;	K01623	ALDO; fructose-bisphosphate aldolase, class I [EC:4.1.2.13]	ko00051 Fructose and mannose metabolism; ko00030 Pentose phosphate pathway; ko01130 Biosynthesis of antibiotics; ko01110 Biosynthesis of secondary metabolites; ko00710 Carbon fixation in photosynthetic organisms; ko01230 Biosynthesis of amino acids; ko01100 Metabolic pathways; ko00680 Methane metabolism; ko01120 Microbial metabolism in diverse environments; ko01200 Carbon metabolism; ko00010 Glyc…	PF00274.14	Glycolytic
comp158762_c0_seq2	334	K	F-type H+-transporting ATPase subunit alpha	unknown	82.417	_AM(ox)K(su)QVCGSLK_	-1.0427	2	619.299	1		chloroplast	nucleoside metabolic process; purine nucleoside metabolic process; purine ribonucleoside monophosphate metabolic process; nucleotide metabolic process; energy coupled proton transmembrane transport, against electrochemical gradient; single-organism process; biosynthetic process; nucleoside biosynthetic process; purine ribonucleoside biosynthetic process; ribonucleoside monophosphate biosynthetic …	membrane; intracellular organelle; mitochondrial part; organelle membrane; organelle envelope; intracellular organelle part; cytoplasm; intracellular part; cell; organelle part; mitochondrion; mitochondrial envelope; intracellular membrane-bounded organelle; organelle; cell part; intracellular; envelope; organelle inner membrane; membrane-bounded organelle; mitochondrial inner membrane; mitochond…	ATPase activity, coupled to transmembrane movement of ions; nucleoside phosphate binding; primary active transmembrane transporter activity; substrate-specific transporter activity; hydrolase activity, acting on acid anhydrides; ATPase activity, coupled to transmembrane movement of ions, rotational mechanism; monovalent inorganic cation transmembrane transporter activity; hydrolase activity; hydr…	K02132	ATPeF1A; F-type H+-transporting ATPase subunit alpha	ko05010 Alzheimer's disease; ko00190 Oxidative phosphorylation; ko01100 Metabolic pathways; ko05016 Huntington's disease; ko05012 Parkinson's disease;	PF01578.15	Cytochrom_C_asm
comp72433_c0_seq1	283	K	F-type H+-transporting ATPase subunit alpha	unknown	82.261	_AMK(su)QVAGSLK_	1.4944	2	566.805	1		cytosol	nucleoside metabolic process; purine nucleoside metabolic process; purine ribonucleoside monophosphate metabolic process; nucleotide metabolic process; energy coupled proton transmembrane transport, against electrochemical gradient; single-organism process; biosynthetic process; nucleoside biosynthetic process; purine ribonucleoside biosynthetic process; ribonucleoside monophosphate biosynthetic …	membrane; intracellular organelle; mitochondrial part; organelle membrane; organelle envelope; intracellular organelle part; cytoplasm; intracellular part; cell; organelle part; mitochondrion; mitochondrial envelope; intracellular membrane-bounded organelle; organelle; cell part; intracellular; envelope; organelle inner membrane; membrane-bounded organelle; mitochondrial inner membrane; mitochond…	ATPase activity, coupled to transmembrane movement of ions; nucleoside phosphate binding; primary active transmembrane transporter activity; substrate-specific transporter activity; hydrolase activity, acting on acid anhydrides; ATPase activity, coupled to transmembrane movement of ions, rotational mechanism; monovalent inorganic cation transmembrane transporter activity; hydrolase activity; hydr…	K02132	ATPeF1A; F-type H+-transporting ATPase subunit alpha	ko05010 Alzheimer's disease; ko00190 Oxidative phosphorylation; ko01100 Metabolic pathways; ko05016 Huntington's disease; ko05012 Parkinson's disease;	PF00006.20	ATP-synt_ab
comp166827_c0_seq2	257	K	F-type H+-transporting ATPase subunit beta	unknown	71.513	_EMIESGVIK(su)LGDK_	1.3586	2	759.89	1		chloroplast	nucleoside metabolic process; purine nucleoside metabolic process; purine ribonucleoside monophosphate metabolic process; nucleotide metabolic process; energy coupled proton transmembrane transport, against electrochemical gradient; single-organism process; biosynthetic process; nucleoside biosynthetic process; purine ribonucleoside biosynthetic process; ribonucleoside monophosphate biosynthetic …		ATPase activity, coupled to transmembrane movement of ions; nucleoside phosphate binding; primary active transmembrane transporter activity; substrate-specific transporter activity; hydrolase activity, acting on acid anhydrides; ATPase activity, coupled to transmembrane movement of ions, rotational mechanism; monovalent inorganic cation transmembrane transporter activity; hydrolase activity; hydr…	K02133	ATPeF1B; F-type H+-transporting ATPase subunit beta [EC:3.6.3.14]	ko05010 Alzheimer's disease; ko00190 Oxidative phosphorylation; ko01100 Metabolic pathways; ko05016 Huntington's disease; ko05012 Parkinson's disease;	PF00006.20	ATP-synt_ab
comp166827_c0_seq2	428	K	F-type H+-transporting ATPase subunit beta	unknown	113.74	_GVQK(su)VLQNYK_	-0.40501	2	638.848	1		chloroplast	nucleoside metabolic process; purine nucleoside metabolic process; purine ribonucleoside monophosphate metabolic process; nucleotide metabolic process; energy coupled proton transmembrane transport, against electrochemical gradient; single-organism process; biosynthetic process; nucleoside biosynthetic process; purine ribonucleoside biosynthetic process; ribonucleoside monophosphate biosynthetic …		ATPase activity, coupled to transmembrane movement of ions; nucleoside phosphate binding; primary active transmembrane transporter activity; substrate-specific transporter activity; hydrolase activity, acting on acid anhydrides; ATPase activity, coupled to transmembrane movement of ions, rotational mechanism; monovalent inorganic cation transmembrane transporter activity; hydrolase activity; hydr…	K02133	ATPeF1B; F-type H+-transporting ATPase subunit beta [EC:3.6.3.14]	ko05010 Alzheimer's disease; ko00190 Oxidative phosphorylation; ko01100 Metabolic pathways; ko05016 Huntington's disease; ko05012 Parkinson's disease;	PF00006.20	ATP-synt_ab
comp148828_c0_seq1	15	K	F-type H+-transporting ATPase subunit d	unknown	110.39	_VVETAVK(su)ATK_	-0.29917	2	573.324	1	...K......K..........	cytosol	nucleoside metabolic process; purine nucleoside metabolic process; purine ribonucleoside monophosphate metabolic process; nucleotide metabolic process; single-organism process; purine ribonucleoside biosynthetic process; nucleoside biosynthetic process; biosynthetic process; ribonucleoside monophosphate biosynthetic process; cellular metabolic process; phosphate-containing compound metabolic proc…	membrane; chloroplast thylakoid membrane; organelle membrane; chloroplast part; cytoplasm; chloroplast thylakoid; thylakoid membrane; macromolecular complex; intracellular part; cell; organelle part; non-membrane-bounded organelle; membrane-enclosed lumen; intracellular organelle lumen; intracellular; cell part; plastid thylakoid membrane; cytosolic part; membrane-bounded organelle; plastid; orga…	ion transmembrane transporter activity; ion binding; substrate-specific transporter activity; hydrolase activity; monovalent inorganic cation transmembrane transporter activity; copper ion binding; zinc ion binding; hydrogen ion transmembrane transporter activity; substrate-specific transmembrane transporter activity; transition metal ion binding; catalytic activity; binding; cation binding; meta…	K02138	ATPeF0D; F-type H+-transporting ATPase subunit d	ko05010 Alzheimer's disease; ko00190 Oxidative phosphorylation; ko01100 Metabolic pathways; ko05016 Huntington's disease; ko05012 Parkinson's disease;	PF05873.7	Mt_ATP-synt_D
comp148828_c0_seq1	18	K	F-type H+-transporting ATPase subunit d	unknown	85.554	_ATK(su)AIDWDGMAK_	-0.026632	2	703.835	1		cytosol	nucleoside metabolic process; purine nucleoside metabolic process; purine ribonucleoside monophosphate metabolic process; nucleotide metabolic process; single-organism process; purine ribonucleoside biosynthetic process; nucleoside biosynthetic process; biosynthetic process; ribonucleoside monophosphate biosynthetic process; cellular metabolic process; phosphate-containing compound metabolic proc…	membrane; chloroplast thylakoid membrane; organelle membrane; chloroplast part; cytoplasm; chloroplast thylakoid; thylakoid membrane; macromolecular complex; intracellular part; cell; organelle part; non-membrane-bounded organelle; membrane-enclosed lumen; intracellular organelle lumen; intracellular; cell part; plastid thylakoid membrane; cytosolic part; membrane-bounded organelle; plastid; orga…	ion transmembrane transporter activity; ion binding; substrate-specific transporter activity; hydrolase activity; monovalent inorganic cation transmembrane transporter activity; copper ion binding; zinc ion binding; hydrogen ion transmembrane transporter activity; substrate-specific transmembrane transporter activity; transition metal ion binding; catalytic activity; binding; cation binding; meta…	K02138	ATPeF0D; F-type H+-transporting ATPase subunit d	ko05010 Alzheimer's disease; ko00190 Oxidative phosphorylation; ko01100 Metabolic pathways; ko05016 Huntington's disease; ko05012 Parkinson's disease;	PF05873.7	Mt_ATP-synt_D
comp148828_c0_seq1	101	K	F-type H+-transporting ATPase subunit d	unknown	73.435	_FVDTVTPQYK(su)PK_	1.3188	2	761.893	1		cytosol	nucleoside metabolic process; purine nucleoside metabolic process; purine ribonucleoside monophosphate metabolic process; nucleotide metabolic process; single-organism process; purine ribonucleoside biosynthetic process; nucleoside biosynthetic process; biosynthetic process; ribonucleoside monophosphate biosynthetic process; cellular metabolic process; phosphate-containing compound metabolic proc…	membrane; chloroplast thylakoid membrane; organelle membrane; chloroplast part; cytoplasm; chloroplast thylakoid; thylakoid membrane; macromolecular complex; intracellular part; cell; organelle part; non-membrane-bounded organelle; membrane-enclosed lumen; intracellular organelle lumen; intracellular; cell part; plastid thylakoid membrane; cytosolic part; membrane-bounded organelle; plastid; orga…	ion transmembrane transporter activity; ion binding; substrate-specific transporter activity; hydrolase activity; monovalent inorganic cation transmembrane transporter activity; copper ion binding; zinc ion binding; hydrogen ion transmembrane transporter activity; substrate-specific transmembrane transporter activity; transition metal ion binding; catalytic activity; binding; cation binding; meta…	K02138	ATPeF0D; F-type H+-transporting ATPase subunit d	ko05010 Alzheimer's disease; ko00190 Oxidative phosphorylation; ko01100 Metabolic pathways; ko05016 Huntington's disease; ko05012 Parkinson's disease;	PF05873.7	Mt_ATP-synt_D
comp146475_c0_seq4	21	K	F-type H+-transporting ATPase subunit g	unknown	96.096	_AVQASQFVAK(su)HGTSYYK_	0.42293	2	992.992	1		mitochondria				K02140	ATPeFG; F-type H+-transporting ATPase subunit g	ko00190 Oxidative phosphorylation; ko01100 Metabolic pathways;	PF04718.10	ATP-synt_G
comp168583_c0_seq7	70	K	fumarate hydratase, class II	unknown	72.607	_SVEFK(su)DIVK_	-1.5556	2	582.811	1		chloroplast	dicarboxylic acid metabolic process; pollen tube development; reproductive process; response to abiotic stimulus; single-organism process; response to stimulus; cellular metabolic process; organic substance metabolic process; metabolic process; generation of precursor metabolites and energy; multi-multicellular organism process; response to oxidative stress; cellular process; fumarate metabolic p…	organelle; intracellular membrane-bounded organelle; intracellular organelle; cell part; intracellular; cytoplasm; macromolecular complex; intracellular part; protein complex; membrane-bounded organelle; cell; tricarboxylic acid cycle enzyme complex; mitochondrion; cytoplasmic part;	catalytic activity; binding; fumarate hydratase activity; lyase activity; hydro-lyase activity; protein binding; carbon-oxygen lyase activity;	K01679	E4.2.1.2B; fumarate hydratase, class II [EC:4.2.1.2]	ko00720 Carbon fixation pathways in prokaryotes; ko01130 Biosynthesis of antibiotics; ko01110 Biosynthesis of secondary metabolites; ko01100 Metabolic pathways; ko00020 Citrate cycle (TCA cycle); ko01120 Microbial metabolism in diverse environments; ko05200 Pathways in cancer; ko01200 Carbon metabolism; ko05211 Renal cell carcinoma; ko00620 Pyruvate metabolism;	PF00206.15	Lyase_1
comp172860_c4_seq10	248	K	glucose-1-phosphate adenylyltransferase	unknown	64.945	_ASDFGLM(ox)K(su)IDNK_	-1.5383	2	727.845	1		chloroplast	starch metabolic process; carbohydrate biosynthetic process; polysaccharide biosynthetic process; glucan metabolic process; single-organism process; biosynthetic process; energy reserve metabolic process; cellular metabolic process; cellular polysaccharide metabolic process; organic substance metabolic process; metabolic process; generation of precursor metabolites and energy; cellular carbohydra…	intracellular organelle; chloroplast part; plastid envelope; organelle envelope; intracellular organelle part; cytoplasm; plastid part; intracellular part; plastid stroma; cell; organelle part; chloroplast envelope; chloroplast; intracellular membrane-bounded organelle; organelle; intracellular; cell part; envelope; membrane-bounded organelle; plastid; cytoplasmic part; chloroplast stroma;	glucose-1-phosphate adenylyltransferase activity; ATP binding; nucleoside phosphate binding; nucleoside binding; ion binding; nucleotide binding; adenylyltransferase activity; organic cyclic compound binding; heterocyclic compound binding; ribonucleoside binding; carbohydrate derivative binding; nucleotidyltransferase activity; catalytic activity; ribonucleotide binding; binding; purine ribonucle…	K00975	glgC; glucose-1-phosphate adenylyltransferase [EC:2.7.7.27]	ko00500 Starch and sucrose metabolism; ko01110 Biosynthesis of secondary metabolites; ko01100 Metabolic pathways; ko00520 Amino sugar and nucleotide sugar metabolism;	PF00483.18	NTP_transferase
comp157357_c0_seq22	193	K	glucose-6-phosphate 1-dehydrogenase	unknown	74.464	_IIVEK(su)PFGK_	1.3119	2	565.826	1	.........EK..........	cytosol	glucose metabolic process; single-organism carbohydrate metabolic process; metabolic process; single-organism metabolic process; monosaccharide metabolic process; single-organism process; primary metabolic process; carbohydrate metabolic process; organic substance metabolic process; hexose metabolic process;	intracellular part; cell; cell part; intracellular; cytoplasm;	organic cyclic compound binding; heterocyclic compound binding; oxidoreductase activity, acting on CH-OH group of donors; oxidoreductase activity, acting on the CH-OH group of donors, NAD or NADP as acceptor; nucleoside phosphate binding; catalytic activity; binding; glucose-6-phosphate dehydrogenase activity; NADP binding; nucleotide binding; cofactor binding; small molecule binding; coenzyme bi…	K00036	G6PD; glucose-6-phosphate 1-dehydrogenase [EC:1.1.1.49 1.1.1.363]	ko00030 Pentose phosphate pathway; ko01130 Biosynthesis of antibiotics; ko01110 Biosynthesis of secondary metabolites; ko01100 Metabolic pathways; ko01120 Microbial metabolism in diverse environments; ko01200 Carbon metabolism; ko05230 Central carbon metabolism in cancer; ko00480 Glutathione metabolism;	PF02781.11	G6PD_C
comp170673_c1_seq13	252	K	glutamate dehydrogenase (NAD(P)+)	GDHB	86.288	_NDSGLDIQK(su)LLK_	1.0057	2	722.388	1		cytosol	small molecule metabolic process; single-organism cellular process; nitrogen compound metabolic process; single-organism process; primary metabolic process; cellular metabolic process; organic substance metabolic process; metabolic process; cellular amino acid metabolic process; single-organism metabolic process; carboxylic acid metabolic process; organic acid metabolic process; cellular process;…		binding;	K00261	GLUD1_2; glutamate dehydrogenase (NAD(P)+) [EC:1.4.1.3]	ko00910 Nitrogen metabolism; ko00250 Alanine, aspartate and glutamate metabolism; ko00220 Arginine biosynthesis; ko01200 Carbon metabolism; ko00471 D-Glutamine and D-glutamate metabolism; ko01100 Metabolic pathways; ko04964 Proximal tubule bicarbonate reclamation;	PF00208.16	ELFV_dehydrog
comp169967_c0_seq2	8	K	glutaryl-CoA dehydrogenase	unknown	89.301	_(ac)AAVASQK(su)QGEHTK_	-0.57106	2	748.871	1		endoplasmic reticulum	lipid oxidation; single-multicellular organism process; reproductive process; seed development; single-organism process; cellular lipid metabolic process; post-embryonic development; cellular metabolic process; organic substance metabolic process; metabolic process; lipid modification; single organism reproductive process; monocarboxylic acid metabolic process; cellular catabolic process; multice…	organelle; intracellular membrane-bounded organelle; intracellular organelle; cell part; intracellular; microbody; peroxisome; cytoplasm; intracellular part; membrane-bounded organelle; cell; glyoxysome; cytoplasmic part;	oxidoreductase activity, acting on the CH-CH group of donors, oxygen as acceptor; nucleoside phosphate binding; flavin adenine dinucleotide binding; ion binding; acyl-CoA oxidase activity; nucleotide binding; cofactor binding; oxidoreductase activity; oxidoreductase activity, acting on the CH-CH group of donors; heterocyclic compound binding; organic cyclic compound binding; catalytic activity; b…	K00252	GCDH; glutaryl-CoA dehydrogenase [EC:1.3.8.6]	ko00310 Lysine degradation; ko00380 Tryptophan metabolism; ko01120 Microbial metabolism in diverse environments; ko01130 Biosynthesis of antibiotics; ko00362 Benzoate degradation; ko00071 Fatty acid degradation; ko01100 Metabolic pathways;	PF00441.19	Acyl-CoA_dh_1
comp165371_c0_seq4	246	K	glutathione reductase (NADPH)	unknown	83.883	_AVVAK(su)NLEGR_	-0.23622	2	578.82	1		cytosol	sulfur compound metabolic process; regulation of cellular process; regulation of biological quality; peptide metabolic process; cell redox homeostasis; single-organism cellular process; nitrogen compound metabolic process; cellular homeostasis; single-organism process; cellular amide metabolic process; cellular metabolic process; organic substance metabolic process; homeostatic process; metabolic…		oxidoreductase activity, acting on NAD(P)H; nucleoside phosphate binding; flavin adenine dinucleotide binding; ion binding; antioxidant activity; nucleotide binding; oxidoreductase activity, acting on a sulfur group of donors, NAD(P) as acceptor; cofactor binding; glutathione-disulfide reductase activity; oxidoreductase activity; heterocyclic compound binding; organic cyclic compound binding; dis…	K00383	GSR; glutathione reductase (NADPH) [EC:1.8.1.7]	ko04918 Thyroid hormone synthesis; ko00480 Glutathione metabolism;	PF07992.9	Pyr_redox_2
comp171695_c0_seq2	353	K	glutathione reductase (NADPH)	unknown	89.992	_K(su)PNTKNLGLEEAGVK_	-0.00049434	3	566.64	0.896165		chloroplast	sulfur compound metabolic process; regulation of cellular process; regulation of biological quality; peptide metabolic process; cell redox homeostasis; single-organism cellular process; nitrogen compound metabolic process; cellular homeostasis; single-organism process; cellular amide metabolic process; cellular metabolic process; organic substance metabolic process; homeostatic process; metabolic…	organelle; intracellular membrane-bounded organelle; intracellular organelle; cell part; intracellular; cytoplasm; intracellular part; membrane-bounded organelle; cell; plastid; cytoplasmic part; chloroplast;	oxidoreductase activity, acting on NAD(P)H; nucleoside phosphate binding; flavin adenine dinucleotide binding; ion binding; antioxidant activity; nucleotide binding; oxidoreductase activity, acting on a sulfur group of donors, NAD(P) as acceptor; cofactor binding; glutathione-disulfide reductase activity; oxidoreductase activity; heterocyclic compound binding; organic cyclic compound binding; dis…	K00383	GSR; glutathione reductase (NADPH) [EC:1.8.1.7]	ko04918 Thyroid hormone synthesis; ko00480 Glutathione metabolism;	PF07992.9	Pyr_redox_2
comp169417_c0_seq12	66	K	glyceraldehyde 3-phosphate dehydrogenase	unknown	69.721	_HHEISVK(su)DSK_	-0.24641	2	640.317	1	...K......K..........	cytosol				K00134	GAPDH; glyceraldehyde 3-phosphate dehydrogenase [EC:1.2.1.12]	ko01130 Biosynthesis of antibiotics; ko01110 Biosynthesis of secondary metabolites; ko00710 Carbon fixation in photosynthetic organisms; ko01230 Biosynthesis of amino acids; ko01100 Metabolic pathways; ko01120 Microbial metabolism in diverse environments; ko01200 Carbon metabolism; ko05010 Alzheimer's disease; ko00010 Glycolysis / Gluconeogenesis; ko04066 HIF-1 signaling pathway;	PF02800.15	Gp_dh_C
comp169417_c0_seq12	117	K	glyceraldehyde 3-phosphate dehydrogenase	unknown	117.31	_AAAHLK(su)GGAK_	-0.11066	2	512.283	1		cytosol				K00134	GAPDH; glyceraldehyde 3-phosphate dehydrogenase [EC:1.2.1.12]	ko01130 Biosynthesis of antibiotics; ko01110 Biosynthesis of secondary metabolites; ko00710 Carbon fixation in photosynthetic organisms; ko01230 Biosynthesis of amino acids; ko01100 Metabolic pathways; ko01120 Microbial metabolism in diverse environments; ko01200 Carbon metabolism; ko05010 Alzheimer's disease; ko00010 Glycolysis / Gluconeogenesis; ko04066 HIF-1 signaling pathway;	PF02800.15	Gp_dh_C
comp169417_c0_seq12	219	K	glyceraldehyde 3-phosphate dehydrogenase	unknown	119.8	_AASFNIIPSSTGAAK(su)AVGK_	-2.0629	2	945.502	1		cytosol				K00134	GAPDH; glyceraldehyde 3-phosphate dehydrogenase [EC:1.2.1.12]	ko01130 Biosynthesis of antibiotics; ko01110 Biosynthesis of secondary metabolites; ko00710 Carbon fixation in photosynthetic organisms; ko01230 Biosynthesis of amino acids; ko01100 Metabolic pathways; ko01120 Microbial metabolism in diverse environments; ko01200 Carbon metabolism; ko05010 Alzheimer's disease; ko00010 Glycolysis / Gluconeogenesis; ko04066 HIF-1 signaling pathway;	PF02800.15	Gp_dh_C
comp169417_c0_seq12	223	K	glyceraldehyde 3-phosphate dehydrogenase	unknown	94.465	_AVGK(su)VLPALNGK_	-2.084	2	633.874	1		cytosol				K00134	GAPDH; glyceraldehyde 3-phosphate dehydrogenase [EC:1.2.1.12]	ko01130 Biosynthesis of antibiotics; ko01110 Biosynthesis of secondary metabolites; ko00710 Carbon fixation in photosynthetic organisms; ko01230 Biosynthesis of amino acids; ko01100 Metabolic pathways; ko01120 Microbial metabolism in diverse environments; ko01200 Carbon metabolism; ko05010 Alzheimer's disease; ko00010 Glycolysis / Gluconeogenesis; ko04066 HIF-1 signaling pathway;	PF02800.15	Gp_dh_C
comp169417_c0_seq12	255	K	glyceraldehyde 3-phosphate dehydrogenase	unknown	103.43	_IEK(su)AATYEDIK_	0.021995	2	690.848	1	.........EK..........	cytosol				K00134	GAPDH; glyceraldehyde 3-phosphate dehydrogenase [EC:1.2.1.12]	ko01130 Biosynthesis of antibiotics; ko01110 Biosynthesis of secondary metabolites; ko00710 Carbon fixation in photosynthetic organisms; ko01230 Biosynthesis of amino acids; ko01100 Metabolic pathways; ko01120 Microbial metabolism in diverse environments; ko01200 Carbon metabolism; ko05010 Alzheimer's disease; ko00010 Glycolysis / Gluconeogenesis; ko04066 HIF-1 signaling pathway;	PF02800.15	Gp_dh_C
comp169417_c0_seq12	263	K	glyceraldehyde 3-phosphate dehydrogenase	unknown	68.515	_AATYEDIK(su)AAIK_	-2.2408	2	697.364	1		cytosol				K00134	GAPDH; glyceraldehyde 3-phosphate dehydrogenase [EC:1.2.1.12]	ko01130 Biosynthesis of antibiotics; ko01110 Biosynthesis of secondary metabolites; ko00710 Carbon fixation in photosynthetic organisms; ko01230 Biosynthesis of amino acids; ko01100 Metabolic pathways; ko01120 Microbial metabolism in diverse environments; ko01200 Carbon metabolism; ko05010 Alzheimer's disease; ko00010 Glycolysis / Gluconeogenesis; ko04066 HIF-1 signaling pathway;	PF02800.15	Gp_dh_C
comp159961_c0_seq2	136	K	glyceraldehyde-3-phosphate dehydrogenase (NADP+) (phosphorylating)	unknown	53.768	_QASHLLK(su)YDSTLGIFDADVK_	1.8787	3	774.394	1	...K......K..........	chloroplast	carbohydrate biosynthetic process; response to light stimulus; response to stress; single-organism biosynthetic process; response to abiotic stimulus; photosynthesis, dark reaction; response to oxygen-containing compound; single-organism process; biosynthetic process; response to organic substance; response to stimulus; primary metabolic process; carbohydrate metabolic process; organic substance …	membrane; chloroplast thylakoid membrane; organelle membrane; chloroplast part; chloroplast thylakoid; cytoplasm; thylakoid membrane; intracellular part; cell; organelle part; chloroplast envelope; intracellular; cell part; plastid thylakoid membrane; plastid membrane; membrane-bounded organelle; plastid; intracellular organelle; apoplast; plastid envelope; organelle envelope; intracellular organ…	organic cyclic compound binding; heterocyclic compound binding; nucleoside phosphate binding; NAD binding; binding; nucleotide binding; cofactor binding; small molecule binding; coenzyme binding;	K05298	GAPA; glyceraldehyde-3-phosphate dehydrogenase (NADP+) (phosphorylating) [EC:1.2.1.13]	ko01120 Microbial metabolism in diverse environments; ko01200 Carbon metabolism; ko00710 Carbon fixation in photosynthetic organisms; ko01100 Metabolic pathways;	PF00044.19	Gp_dh_N
comp159961_c0_seq2	257	K	glyceraldehyde-3-phosphate dehydrogenase (NADP+) (phosphorylating)	unknown	71.451	_VLDQK(su)FGIIK_	0.21125	2	630.864	1		chloroplast	carbohydrate biosynthetic process; response to light stimulus; response to stress; single-organism biosynthetic process; response to abiotic stimulus; photosynthesis, dark reaction; response to oxygen-containing compound; single-organism process; biosynthetic process; response to organic substance; response to stimulus; primary metabolic process; carbohydrate metabolic process; organic substance …	membrane; chloroplast thylakoid membrane; organelle membrane; chloroplast part; chloroplast thylakoid; cytoplasm; thylakoid membrane; intracellular part; cell; organelle part; chloroplast envelope; intracellular; cell part; plastid thylakoid membrane; plastid membrane; membrane-bounded organelle; plastid; intracellular organelle; apoplast; plastid envelope; organelle envelope; intracellular organ…	organic cyclic compound binding; heterocyclic compound binding; nucleoside phosphate binding; NAD binding; binding; nucleotide binding; cofactor binding; small molecule binding; coenzyme binding;	K05298	GAPA; glyceraldehyde-3-phosphate dehydrogenase (NADP+) (phosphorylating) [EC:1.2.1.13]	ko01120 Microbial metabolism in diverse environments; ko01200 Carbon metabolism; ko00710 Carbon fixation in photosynthetic organisms; ko01100 Metabolic pathways;	PF00044.19	Gp_dh_N
comp174139_c0_seq20	879	K	glycine dehydrogenase subunit 2	unknown	75.911	_GFK(su)QTAGIEAEDVAK_	1.5756	2	832.412	1		mitochondria	small molecule metabolic process; single-organism cellular process; nitrogen compound metabolic process; single-organism process; primary metabolic process; glycine metabolic process; alpha-amino acid metabolic process; cellular metabolic process; organic substance metabolic process; metabolic process; cellular amino acid metabolic process; serine family amino acid metabolic process; single-organ…	organelle; intracellular membrane-bounded organelle; intracellular organelle; cell part; intracellular; cytoplasm; intracellular part; membrane-bounded organelle; cell; mitochondrion; cytoplasmic part;	organic cyclic compound binding; heterocyclic compound binding; binding; ion binding; anion binding; cofactor binding; pyridoxal phosphate binding;	K00283	gcvPB; glycine dehydrogenase subunit 2 [EC:1.4.4.2]	ko01130 Biosynthesis of antibiotics; ko01200 Carbon metabolism; ko01110 Biosynthesis of secondary metabolites; ko00260 Glycine, serine and threonine metabolism; ko01100 Metabolic pathways; ko00630 Glyoxylate and dicarboxylate metabolism;	PF02347.11	GDC-P
comp168855_c1_seq4	117	K	heat shock 70kDa protein 5	BIP5	53.775	_DMK(su)LVPYK_	-0.63545	2	547.284	1	...K......K..........	endoplasmic reticulum		endoplasmic reticulum lumen; intracellular organelle; endoplasmic reticulum; cytoplasm; intracellular organelle part; endomembrane system; intracellular part; cell; organelle part; organelle; intracellular membrane-bounded organelle; membrane-enclosed lumen; intracellular organelle lumen; endoplasmic reticulum part; cell part; intracellular; membrane-bounded organelle; cytoplasmic part; organelle…	ATP binding; nucleoside phosphate binding; nucleoside binding; ion binding; nucleotide binding; organic cyclic compound binding; heterocyclic compound binding; ribonucleoside binding; carbohydrate derivative binding; ribonucleotide binding; binding; purine ribonucleoside binding; anion binding; purine ribonucleotide binding; adenyl ribonucleotide binding; adenyl nucleotide binding; purine nucleos…	K09490	HSPA5; heat shock 70kDa protein 5	ko04141 Protein processing in endoplasmic reticulum; ko05020 Prion diseases; ko04918 Thyroid hormone synthesis; ko03060 Protein export;	PF00012.15	HSP70
comp168855_c1_seq4	529	K	heat shock 70kDa protein 5	BIP5	67.385	_SEK(su)ITITNDK_	0.052951	2	624.82	1	...K......K..........	endoplasmic reticulum		endoplasmic reticulum lumen; intracellular organelle; endoplasmic reticulum; cytoplasm; intracellular organelle part; endomembrane system; intracellular part; cell; organelle part; organelle; intracellular membrane-bounded organelle; membrane-enclosed lumen; intracellular organelle lumen; endoplasmic reticulum part; cell part; intracellular; membrane-bounded organelle; cytoplasmic part; organelle…	ATP binding; nucleoside phosphate binding; nucleoside binding; ion binding; nucleotide binding; organic cyclic compound binding; heterocyclic compound binding; ribonucleoside binding; carbohydrate derivative binding; ribonucleotide binding; binding; purine ribonucleoside binding; anion binding; purine ribonucleotide binding; adenyl ribonucleotide binding; adenyl nucleotide binding; purine nucleos…	K09490	HSPA5; heat shock 70kDa protein 5	ko04141 Protein processing in endoplasmic reticulum; ko05020 Prion diseases; ko04918 Thyroid hormone synthesis; ko03060 Protein export;	PF00012.15	HSP70
comp153627_c0_seq9	80	K	histone H3	unknown	105.46	_EIAQDFK(su)TDLR_	-2.0472	2	718.357	1		nuclear	cellular component biogenesis; cellular component organization; nucleosome organization; cellular macromolecular complex assembly; chromatin assembly or disassembly; protein complex subunit organization; macromolecular complex subunit organization; protein-DNA complex assembly; DNA packaging; nucleosome assembly; chromosome organization; cellular component assembly; macromolecular complex assembl…	intracellular organelle; intracellular non-membrane-bounded organelle; intracellular organelle part; macromolecular complex; intracellular part; cell; organelle part; DNA bending complex; chromosomal part; nucleosome; non-membrane-bounded organelle; intracellular membrane-bounded organelle; organelle; nucleus; chromatin; cell part; intracellular; chromosome; membrane-bounded organelle; protein co…	organic cyclic compound binding; heterocyclic compound binding; DNA binding; binding; nucleic acid binding;	K11253	H3; histone H3	ko05034 Alcoholism; ko05322 Systemic lupus erythematosus; ko05202 Transcriptional misregulation in cancer;	PF00125.19	Histone
comp153627_c0_seq9	123	K	histone H3	unknown	95.094	_VTIM(ox)PK(su)DIQLAR_	-3.3081	2	750.908	1	...K......K..........	nuclear	cellular component biogenesis; cellular component organization; nucleosome organization; cellular macromolecular complex assembly; chromatin assembly or disassembly; protein complex subunit organization; macromolecular complex subunit organization; protein-DNA complex assembly; DNA packaging; nucleosome assembly; chromosome organization; cellular component assembly; macromolecular complex assembl…	intracellular organelle; intracellular non-membrane-bounded organelle; intracellular organelle part; macromolecular complex; intracellular part; cell; organelle part; DNA bending complex; chromosomal part; nucleosome; non-membrane-bounded organelle; intracellular membrane-bounded organelle; organelle; nucleus; chromatin; cell part; intracellular; chromosome; membrane-bounded organelle; protein co…	organic cyclic compound binding; heterocyclic compound binding; DNA binding; binding; nucleic acid binding;	K11253	H3; histone H3	ko05034 Alcoholism; ko05322 Systemic lupus erythematosus; ko05202 Transcriptional misregulation in cancer;	PF00125.19	Histone
comp175489_c0_seq4	396	K	hypothetical protein	unknown	76.326	_SNADIM(ox)K(su)VGGYK_	-2.7749	2	699.832	1		chloroplast				K09936			PF00501.23	AMP-binding
comp154764_c0_seq3	342	K	indolepyruvate decarboxylase	PDC2	46.955	_EK(su)SIIVQPDR_	0.13911	2	642.843	1	.........EK..........	cytosol			magnesium ion binding; vitamin binding; ion binding; lyase activity; cofactor binding; sulfur compound binding; thiamine pyrophosphate binding; pyruvate decarboxylase activity; heterocyclic compound binding; organic cyclic compound binding; catalytic activity; binding; carbon-carbon lyase activity; carboxy-lyase activity; cation binding; metal ion binding; anion binding; coenzyme binding; small m…	K04103	E4.1.1.74; indolepyruvate decarboxylase [EC:4.1.1.74]	ko00380 Tryptophan metabolism; ko01100 Metabolic pathways;	PF02776.13	TPP_enzyme_N
comp170490_c1_seq7	356	K	inorganic pyrophosphatase	unknown	66.758	_AVK(su)EIEPALK_	1.4479	2	599.34	1		vacuolar membrane	transport; single-organism localization; cation transport; ion transport; single-organism process; localization; monovalent inorganic cation transport; hydrogen transport; proton transport; single-organism transport; establishment of localization;	intracellular organelle; membrane; bounding membrane of organelle; organelle membrane; cytoplasm; intracellular organelle part; intrinsic component of membrane; intracellular part; cell; integral component of membrane; organelle part; intracellular membrane-bounded organelle; organelle; intracellular; membrane part; cell part; vacuolar part; vacuole; vacuolar membrane; membrane-bounded organelle;…	active transmembrane transporter activity; P-P-bond-hydrolysis-driven transmembrane transporter activity; inorganic diphosphatase activity; pyrophosphatase activity; catalytic activity; primary active transmembrane transporter activity; hydrolase activity, acting on acid anhydrides; hydrolase activity; hydrolase activity, acting on acid anhydrides, in phosphorus-containing anhydrides; transmembra…	K01507	ppa; inorganic pyrophosphatase [EC:3.6.1.1]	ko00190 Oxidative phosphorylation;	PF03030.11	H_PPase
comp170490_c1_seq7	363	K	inorganic pyrophosphatase	unknown	63.565	_EIEPALK(su)R_	-0.063152	2	528.29	1	...K......K..........	vacuolar membrane	transport; single-organism localization; cation transport; ion transport; single-organism process; localization; monovalent inorganic cation transport; hydrogen transport; proton transport; single-organism transport; establishment of localization;	intracellular organelle; membrane; bounding membrane of organelle; organelle membrane; cytoplasm; intracellular organelle part; intrinsic component of membrane; intracellular part; cell; integral component of membrane; organelle part; intracellular membrane-bounded organelle; organelle; intracellular; membrane part; cell part; vacuolar part; vacuole; vacuolar membrane; membrane-bounded organelle;…	active transmembrane transporter activity; P-P-bond-hydrolysis-driven transmembrane transporter activity; inorganic diphosphatase activity; pyrophosphatase activity; catalytic activity; primary active transmembrane transporter activity; hydrolase activity, acting on acid anhydrides; hydrolase activity; hydrolase activity, acting on acid anhydrides, in phosphorus-containing anhydrides; transmembra…	K01507	ppa; inorganic pyrophosphatase [EC:3.6.1.1]	ko00190 Oxidative phosphorylation;	PF03030.11	H_PPase
comp170490_c1_seq7	568	K	inorganic pyrophosphatase	unknown	66.023	_AAISK(su)VDVLTPK_	-1.0923	2	671.385	1		vacuolar membrane	transport; single-organism localization; cation transport; ion transport; single-organism process; localization; monovalent inorganic cation transport; hydrogen transport; proton transport; single-organism transport; establishment of localization;	intracellular organelle; membrane; bounding membrane of organelle; organelle membrane; cytoplasm; intracellular organelle part; intrinsic component of membrane; intracellular part; cell; integral component of membrane; organelle part; intracellular membrane-bounded organelle; organelle; intracellular; membrane part; cell part; vacuolar part; vacuole; vacuolar membrane; membrane-bounded organelle;…	active transmembrane transporter activity; P-P-bond-hydrolysis-driven transmembrane transporter activity; inorganic diphosphatase activity; pyrophosphatase activity; catalytic activity; primary active transmembrane transporter activity; hydrolase activity, acting on acid anhydrides; hydrolase activity; hydrolase activity, acting on acid anhydrides, in phosphorus-containing anhydrides; transmembra…	K01507	ppa; inorganic pyrophosphatase [EC:3.6.1.1]	ko00190 Oxidative phosphorylation;	PF03030.11	H_PPase
comp161706_c3_seq9	84	K	isocitrate dehydrogenase	CICDH	78.705	_M(ox)TK(su)DLALIVHGPK_	-0.067534	3	513.613	1		cytosol				K00031	IDH1; isocitrate dehydrogenase [EC:1.1.1.42]	ko00720 Carbon fixation pathways in prokaryotes; ko01130 Biosynthesis of antibiotics; ko01110 Biosynthesis of secondary metabolites; ko01230 Biosynthesis of amino acids; ko01100 Metabolic pathways; ko01210 2-Oxocarboxylic acid metabolism; ko00020 Citrate cycle (TCA cycle); ko04146 Peroxisome; ko01120 Microbial metabolism in diverse environments; ko01200 Carbon metabolism; ko00480 Glutathione meta…	PF00180.15	Iso_dh
comp172642_c0_seq9	151	K	large subunit ribosomal protein L10Ae	RPL10AA	95.502	_VNETK(su)AMVK_	-0.42278	2	560.289	1		cytosol	cellular protein metabolic process; biosynthetic process; primary metabolic process; cellular metabolic process; organic substance biosynthetic process; cellular biosynthetic process; organic substance metabolic process; metabolic process; cellular macromolecule biosynthetic process; cellular macromolecule metabolic process; gene expression; macromolecule metabolic process; protein metabolic proc…	membrane; intracellular organelle; ribosome; intracellular non-membrane-bounded organelle; cell junction; cell periphery; cytosolic large ribosomal subunit; cytoplasm; intracellular organelle part; macromolecular complex; intracellular part; cell-cell junction; cell; cytosol; symplast; organelle part; plasma membrane; non-membrane-bounded organelle; organelle; plasmodesma; large ribosomal subunit…	organic cyclic compound binding; heterocyclic compound binding; RNA binding; binding; nucleic acid binding; structural molecule activity; structural constituent of ribosome;	K02865	RP-L10Ae; large subunit ribosomal protein L10Ae	ko03010 Ribosome;	PF00687.16	Ribosomal_L1
comp157114_c0_seq4	83	K	large subunit ribosomal protein L13Ae	RPL13A	66.073	_APAK(su)ILWR_	0.72704	2	527.806	1		cytosol	cellular protein metabolic process; biosynthetic process; primary metabolic process; cellular metabolic process; organic substance biosynthetic process; cellular biosynthetic process; organic substance metabolic process; metabolic process; cellular macromolecule biosynthetic process; cellular macromolecule metabolic process; gene expression; macromolecule metabolic process; protein metabolic proc…	intracellular organelle; ribosome; intracellular non-membrane-bounded organelle; cytoplasm; intracellular organelle part; macromolecular complex; intracellular part; cell; organelle part; non-membrane-bounded organelle; organelle; large ribosomal subunit; ribosomal subunit; cell part; intracellular; ribonucleoprotein complex; cytoplasmic part;	structural constituent of ribosome; structural molecule activity;	K02872	RP-L13Ae; large subunit ribosomal protein L13Ae	ko03010 Ribosome;	PF00572.13	Ribosomal_L13
comp150244_c0_seq2	163	K	large subunit ribosomal protein L9e	RPL9	90.913	_SAALINQK(su)CHVK_	0.18472	2	734.882	1		cytosol	cellular protein metabolic process; biosynthetic process; primary metabolic process; cellular metabolic process; organic substance biosynthetic process; cellular biosynthetic process; organic substance metabolic process; metabolic process; cellular macromolecule biosynthetic process; cellular macromolecule metabolic process; gene expression; macromolecule metabolic process; protein metabolic proc…		organic cyclic compound binding; heterocyclic compound binding; RNA binding; binding; nucleic acid binding; structural molecule activity; structural constituent of ribosome; rRNA binding;	K02940	RP-L9e; large subunit ribosomal protein L9e	ko03010 Ribosome;	PF00347.18	Ribosomal_L6
comp166248_c1_seq1	186	K	light-harvesting complex I chlorophyll a/b binding protein 1	unknown	60.682	_FNDFK(su)VK_	-0.13296	2	499.253	1		chloroplast	cellular protein metabolic process; photosynthesis, light reaction; primary metabolic process; cellular metabolic process; organic substance metabolic process; metabolic process; generation of precursor metabolites and energy; protein-chromophore linkage; cellular macromolecule metabolic process; photosynthesis, light harvesting; cellular protein modification process; macromolecule metabolic proc…	membrane; chloroplast thylakoid membrane; chloroplast part; cytoplasm; chloroplast thylakoid; thylakoid membrane; macromolecular complex; intrinsic component of membrane; intracellular part; cell; organelle part; membrane part; intracellular; cell part; plastid thylakoid membrane; membrane-bounded organelle; plastid; intracellular organelle; photosystem II; intracellular organelle part; plastid p…	organic cyclic compound binding; heterocyclic compound binding; binding; ion binding; cation binding; metal ion binding; tetrapyrrole binding; chlorophyll binding;	K08907	LHCA1; light-harvesting complex I chlorophyll a/b binding protein 1	ko00196 Photosynthesis - antenna proteins;	PF00504.16	Chloroa_b-bind
comp164298_c0_seq13	22	K	light-harvesting complex II chlorophyll a/b binding protein 3	unknown	70.412	_VDFK(su)EPVWFK_	0.2021	2	697.853	1	...K......K..........	cytosol	cellular protein metabolic process; photosynthesis, light reaction; primary metabolic process; cellular metabolic process; organic substance metabolic process; metabolic process; generation of precursor metabolites and energy; protein-chromophore linkage; cellular macromolecule metabolic process; photosynthesis, light harvesting; cellular protein modification process; macromolecule metabolic proc…	membrane; chloroplast thylakoid membrane; chloroplast part; cytoplasm; chloroplast thylakoid; thylakoid membrane; macromolecular complex; intrinsic component of membrane; intracellular part; cell; organelle part; membrane part; intracellular; cell part; plastid thylakoid membrane; membrane-bounded organelle; plastid; intracellular organelle; photosystem II; intracellular organelle part; plastid p…	organic cyclic compound binding; heterocyclic compound binding; binding; ion binding; cation binding; metal ion binding; tetrapyrrole binding; chlorophyll binding;	K08914	LHCB3; light-harvesting complex II chlorophyll a/b binding protein 3	ko00196 Photosynthesis - antenna proteins; ko01100 Metabolic pathways;	PF00504.16	Chloroa_b-bind
comp156186_c1_seq13	23	K	malate dehydrogenase	unknown	65.348	_DDLFK(su)INAGIVR_	1.3834	2	730.891	1		cytosol	tricarboxylic acid metabolic process; dicarboxylic acid metabolic process; glyoxylate cycle; oxidation-reduction process; small molecule metabolic process; tricarboxylic acid cycle; single-organism cellular process; cellular aldehyde metabolic process; single-organism process; primary metabolic process; carbohydrate metabolic process; cellular respiration; cellular metabolic process; organic subs…	organelle; intracellular membrane-bounded organelle; intracellular organelle; cell part; intracellular; microbody; peroxisome; cytoplasm; intracellular part; membrane-bounded organelle; cell; glyoxysome; cytoplasmic part;	oxidoreductase activity, acting on CH-OH group of donors; oxidoreductase activity, acting on the CH-OH group of donors, NAD or NADP as acceptor; malate dehydrogenase activity; catalytic activity; L-malate dehydrogenase activity; binding; oxidoreductase activity;	K00026	MDH2; malate dehydrogenase [EC:1.1.1.37]	ko00270 Cysteine and methionine metabolism; ko01130 Biosynthesis of antibiotics; ko01110 Biosynthesis of secondary metabolites; ko00710 Carbon fixation in photosynthetic organisms; ko01100 Metabolic pathways; ko00020 Citrate cycle (TCA cycle); ko01120 Microbial metabolism in diverse environments; ko01200 Carbon metabolism; ko00620 Pyruvate metabolism; ko00630 Glyoxylate and dicarboxylate metaboli…	PF02866.13	Ldh_1_C
comp156186_c1_seq13	232	K	malate dehydrogenase	unknown	84.368	_ELK(su)ESIHK_	-0.30093	2	542.288	1		cytosol	tricarboxylic acid metabolic process; dicarboxylic acid metabolic process; glyoxylate cycle; oxidation-reduction process; small molecule metabolic process; tricarboxylic acid cycle; single-organism cellular process; cellular aldehyde metabolic process; single-organism process; primary metabolic process; carbohydrate metabolic process; cellular respiration; cellular metabolic process; organic subs…	organelle; intracellular membrane-bounded organelle; intracellular organelle; cell part; intracellular; microbody; peroxisome; cytoplasm; intracellular part; membrane-bounded organelle; cell; glyoxysome; cytoplasmic part;	oxidoreductase activity, acting on CH-OH group of donors; oxidoreductase activity, acting on the CH-OH group of donors, NAD or NADP as acceptor; malate dehydrogenase activity; catalytic activity; L-malate dehydrogenase activity; binding; oxidoreductase activity;	K00026	MDH2; malate dehydrogenase [EC:1.1.1.37]	ko00270 Cysteine and methionine metabolism; ko01130 Biosynthesis of antibiotics; ko01110 Biosynthesis of secondary metabolites; ko00710 Carbon fixation in photosynthetic organisms; ko01100 Metabolic pathways; ko00020 Citrate cycle (TCA cycle); ko01120 Microbial metabolism in diverse environments; ko01200 Carbon metabolism; ko00620 Pyruvate metabolism; ko00630 Glyoxylate and dicarboxylate metaboli…	PF02866.13	Ldh_1_C
comp159100_c0_seq9	50	K	malate dehydrogenase	unknown	83.182	_DVMSK(su)NVSIYK_	0.91807	2	692.345	1		cytosol	tricarboxylic acid metabolic process; dicarboxylic acid metabolic process; oxidation-reduction process; small molecule metabolic process; tricarboxylic acid cycle; single-organism cellular process; single-organism process; primary metabolic process; carbohydrate metabolic process; cellular respiration; cellular metabolic process; organic substance metabolic process; citrate metabolic process; met…		oxidoreductase activity, acting on CH-OH group of donors; oxidoreductase activity, acting on the CH-OH group of donors, NAD or NADP as acceptor; malate dehydrogenase activity; catalytic activity; L-malate dehydrogenase activity; binding; oxidoreductase activity;	K00026	MDH2; malate dehydrogenase [EC:1.1.1.37]	ko00270 Cysteine and methionine metabolism; ko01130 Biosynthesis of antibiotics; ko01110 Biosynthesis of secondary metabolites; ko00710 Carbon fixation in photosynthetic organisms; ko01100 Metabolic pathways; ko00020 Citrate cycle (TCA cycle); ko01120 Microbial metabolism in diverse environments; ko01200 Carbon metabolism; ko00620 Pyruvate metabolism; ko00630 Glyoxylate and dicarboxylate metaboli…	PF02866.13	Ldh_1_C
comp159100_c0_seq9	96	K	malate dehydrogenase	unknown	53.395	_EFAPSIPEK(su)NITCLTR_	-0.15989	2	988.493	1	.........EK..........	cytosol	tricarboxylic acid metabolic process; dicarboxylic acid metabolic process; oxidation-reduction process; small molecule metabolic process; tricarboxylic acid cycle; single-organism cellular process; single-organism process; primary metabolic process; carbohydrate metabolic process; cellular respiration; cellular metabolic process; organic substance metabolic process; citrate metabolic process; met…		oxidoreductase activity, acting on CH-OH group of donors; oxidoreductase activity, acting on the CH-OH group of donors, NAD or NADP as acceptor; malate dehydrogenase activity; catalytic activity; L-malate dehydrogenase activity; binding; oxidoreductase activity;	K00026	MDH2; malate dehydrogenase [EC:1.1.1.37]	ko00270 Cysteine and methionine metabolism; ko01130 Biosynthesis of antibiotics; ko01110 Biosynthesis of secondary metabolites; ko00710 Carbon fixation in photosynthetic organisms; ko01100 Metabolic pathways; ko00020 Citrate cycle (TCA cycle); ko01120 Microbial metabolism in diverse environments; ko01200 Carbon metabolism; ko00620 Pyruvate metabolism; ko00630 Glyoxylate and dicarboxylate metaboli…	PF02866.13	Ldh_1_C
comp165529_c0_seq1	335	K	malate dehydrogenase	unknown	79.148	_SELK(su)SSIEK_	0.17571	2	560.79	1		mitochondria	tricarboxylic acid metabolic process; dicarboxylic acid metabolic process; oxidation-reduction process; small molecule metabolic process; tricarboxylic acid cycle; single-organism cellular process; single-organism process; primary metabolic process; carbohydrate metabolic process; cellular respiration; cellular metabolic process; organic substance metabolic process; citrate metabolic process; met…	mitochondrial matrix; intracellular organelle; mitochondrial part; cytoplasm; intracellular organelle part; intracellular part; cell; mitochondrion; organelle part; membrane-enclosed lumen; organelle; intracellular membrane-bounded organelle; intracellular organelle lumen; cell part; intracellular; membrane-bounded organelle; cytoplasmic part; organelle lumen;	oxidoreductase activity, acting on CH-OH group of donors; oxidoreductase activity, acting on the CH-OH group of donors, NAD or NADP as acceptor; malate dehydrogenase activity; catalytic activity; L-malate dehydrogenase activity; binding; oxidoreductase activity;	K00026	MDH2; malate dehydrogenase [EC:1.1.1.37]	ko00270 Cysteine and methionine metabolism; ko01130 Biosynthesis of antibiotics; ko01110 Biosynthesis of secondary metabolites; ko00710 Carbon fixation in photosynthetic organisms; ko01100 Metabolic pathways; ko00020 Citrate cycle (TCA cycle); ko01120 Microbial metabolism in diverse environments; ko01200 Carbon metabolism; ko00620 Pyruvate metabolism; ko00630 Glyoxylate and dicarboxylate metaboli…	PF00056.18	Ldh_1_N
comp165529_c0_seq1	340	K	malate dehydrogenase	unknown	76.478	_SSIEK(su)GIK_	-0.59765	2	481.264	1		mitochondria	tricarboxylic acid metabolic process; dicarboxylic acid metabolic process; oxidation-reduction process; small molecule metabolic process; tricarboxylic acid cycle; single-organism cellular process; single-organism process; primary metabolic process; carbohydrate metabolic process; cellular respiration; cellular metabolic process; organic substance metabolic process; citrate metabolic process; met…	mitochondrial matrix; intracellular organelle; mitochondrial part; cytoplasm; intracellular organelle part; intracellular part; cell; mitochondrion; organelle part; membrane-enclosed lumen; organelle; intracellular membrane-bounded organelle; intracellular organelle lumen; cell part; intracellular; membrane-bounded organelle; cytoplasmic part; organelle lumen;	oxidoreductase activity, acting on CH-OH group of donors; oxidoreductase activity, acting on the CH-OH group of donors, NAD or NADP as acceptor; malate dehydrogenase activity; catalytic activity; L-malate dehydrogenase activity; binding; oxidoreductase activity;	K00026	MDH2; malate dehydrogenase [EC:1.1.1.37]	ko00270 Cysteine and methionine metabolism; ko01130 Biosynthesis of antibiotics; ko01110 Biosynthesis of secondary metabolites; ko00710 Carbon fixation in photosynthetic organisms; ko01100 Metabolic pathways; ko00020 Citrate cycle (TCA cycle); ko01120 Microbial metabolism in diverse environments; ko01200 Carbon metabolism; ko00620 Pyruvate metabolism; ko00630 Glyoxylate and dicarboxylate metaboli…	PF00056.18	Ldh_1_N
comp168439_c3_seq5	71	K	malate dehydrogenase (oxaloacetate-decarboxylating)(NADP+)	unknown	61.78	_GLAFTEK(su)ER_	-1.1019	2	575.791	1	...K......K..........	cytosol	dicarboxylic acid metabolic process; metabolic process; single-organism metabolic process; malate metabolic process; small molecule metabolic process; single-organism cellular process; carboxylic acid metabolic process; single-organism process; organic acid metabolic process; cellular process; cellular metabolic process; oxoacid metabolic process; organic substance metabolic process;	intracellular part; cell; cell part; intracellular; cytoplasm;	organic cyclic compound binding; heterocyclic compound binding; nucleoside phosphate binding; NAD binding; binding; ion binding; cation binding; metal ion binding; nucleotide binding; cofactor binding; small molecule binding; coenzyme binding;	K00029	E1.1.1.40; malate dehydrogenase (oxaloacetate-decarboxylating)(NADP+) [EC:1.1.1.40]	ko01120 Microbial metabolism in diverse environments; ko01200 Carbon metabolism; ko00710 Carbon fixation in photosynthetic organisms; ko01100 Metabolic pathways; ko00620 Pyruvate metabolism;	PF03949.10	Malic_M
comp168439_c3_seq5	271	K	malate dehydrogenase (oxaloacetate-decarboxylating)(NADP+)	unknown	91.867	_AVK(su)QNYGEK_	0.20548	2	568.783	1		cytosol	dicarboxylic acid metabolic process; metabolic process; single-organism metabolic process; malate metabolic process; small molecule metabolic process; single-organism cellular process; carboxylic acid metabolic process; single-organism process; organic acid metabolic process; cellular process; cellular metabolic process; oxoacid metabolic process; organic substance metabolic process;	intracellular part; cell; cell part; intracellular; cytoplasm;	organic cyclic compound binding; heterocyclic compound binding; nucleoside phosphate binding; NAD binding; binding; ion binding; cation binding; metal ion binding; nucleotide binding; cofactor binding; small molecule binding; coenzyme binding;	K00029	E1.1.1.40; malate dehydrogenase (oxaloacetate-decarboxylating)(NADP+) [EC:1.1.1.40]	ko01120 Microbial metabolism in diverse environments; ko01200 Carbon metabolism; ko00710 Carbon fixation in photosynthetic organisms; ko01100 Metabolic pathways; ko00620 Pyruvate metabolism;	PF03949.10	Malic_M
comp168439_c3_seq5	412	K	malate dehydrogenase (oxaloacetate-decarboxylating)(NADP+)	unknown	64.52	_AIK(su)PTILVGSSGAGK_	2.3308	2	749.927	1		cytosol	dicarboxylic acid metabolic process; metabolic process; single-organism metabolic process; malate metabolic process; small molecule metabolic process; single-organism cellular process; carboxylic acid metabolic process; single-organism process; organic acid metabolic process; cellular process; cellular metabolic process; oxoacid metabolic process; organic substance metabolic process;	intracellular part; cell; cell part; intracellular; cytoplasm;	organic cyclic compound binding; heterocyclic compound binding; nucleoside phosphate binding; NAD binding; binding; ion binding; cation binding; metal ion binding; nucleotide binding; cofactor binding; small molecule binding; coenzyme binding;	K00029	E1.1.1.40; malate dehydrogenase (oxaloacetate-decarboxylating)(NADP+) [EC:1.1.1.40]	ko01120 Microbial metabolism in diverse environments; ko01200 Carbon metabolism; ko00710 Carbon fixation in photosynthetic organisms; ko01100 Metabolic pathways; ko00620 Pyruvate metabolism;	PF03949.10	Malic_M
comp170646_c0_seq5	636	K	molecular chaperone DnaK	unknown	97.472	_IQAK(su)LDAANK_	-0.89999	2	586.319	1		mitochondria	protein folding; metabolic process; response to stress; cellular protein metabolic process; cellular macromolecule metabolic process; macromolecule metabolic process; protein metabolic process; response to stimulus; primary metabolic process; cellular process; cellular metabolic process; organic substance metabolic process;	organelle; intracellular membrane-bounded organelle; intracellular organelle; cell part; intracellular; cytoplasm; intracellular part; membrane-bounded organelle; cell; mitochondrion; cytoplasmic part;	ATP binding; nucleoside phosphate binding; nucleoside binding; ion binding; protein binding; nucleotide binding; organic cyclic compound binding; heterocyclic compound binding; ribonucleoside binding; carbohydrate derivative binding; ribonucleotide binding; binding; purine ribonucleoside binding; anion binding; purine ribonucleotide binding; unfolded protein binding; adenyl ribonucleotide binding…	K04043	dnaK; molecular chaperone DnaK	ko04212 Longevity regulating pathway - worm; ko03018 RNA degradation; ko05152 Tuberculosis;	PF00012.15	HSP70
comp172281_c1_seq1	349	K	monodehydroascorbate reductase (NADH)	AFRR	56.632	_SAEHAVK(su)AIK_	-1.6038	3	385.212	1	...K......K..........	cytosol	regulation of cellular process; homeostatic process; regulation of biological quality; regulation of biological process; cell redox homeostasis; single-organism cellular process; cellular homeostasis; single-organism process; cellular process; biological regulation;	intracellular part; cell; cell part; intracellular; cytoplasm;	organic cyclic compound binding; heterocyclic compound binding; nucleoside phosphate binding; flavin adenine dinucleotide binding; binding; ion binding; anion binding; nucleotide binding; cofactor binding; small molecule binding; coenzyme binding;	K08232	E1.6.5.4; monodehydroascorbate reductase (NADH) [EC:1.6.5.4]	ko01100 Metabolic pathways; ko00053 Ascorbate and aldarate metabolism;	PF07992.9	Pyr_redox_2
comp139982_c0_seq2	60	K	NADH dehydrogenase (ubiquinone) 1 alpha/beta subcomplex 1	unknown	58.474	_NFQK(su)VDPSK_	0.057011	2	581.791	1		mitochondria	single-organism biosynthetic process; organic acid biosynthetic process; oxidation-reduction process; small molecule metabolic process; single-organism cellular process; single-organism process; cellular lipid metabolic process; biosynthetic process; fatty acid metabolic process; primary metabolic process; fatty acid biosynthetic process; organic substance biosynthetic process; cellular metabolic…	membrane; mitochondrial matrix; intracellular organelle; mitochondrial part; cytoplasm; intracellular organelle part; intracellular part; cell; mitochondrion; organelle part; membrane-enclosed lumen; organelle; intracellular membrane-bounded organelle; intracellular organelle lumen; membrane part; cell part; intracellular; membrane-bounded organelle; respiratory chain; cytoplasmic part; organelle…	phosphopantetheine binding; vitamin binding; ion binding; ACP phosphopantetheine attachment site binding; protein binding; amide binding; cofactor binding; modified amino acid binding; prosthetic group binding; transition metal ion binding; binding; cobalt ion binding; cation binding; metal ion binding; anion binding; ACP phosphopantetheine attachment site binding involved in fatty acid biosynthe…	K03955	NDUFAB1; NADH dehydrogenase (ubiquinone) 1 alpha/beta subcomplex 1	ko05010 Alzheimer's disease; ko00190 Oxidative phosphorylation; ko01100 Metabolic pathways; ko05016 Huntington's disease; ko04932 Non-alcoholic fatty liver disease (NAFLD); ko05012 Parkinson's disease;	PF00550.20	PP-binding
comp155616_c0_seq3	39	K	NADPH2:quinone reductase	qor	59.227	_GVYK(su)TDLPFTPGR_	3.045	2	775.896	1		cytosol			oxidoreductase activity, acting on NAD(P)H; transition metal ion binding; catalytic activity; binding; ion binding; metal ion binding; cation binding; zinc ion binding; oxidoreductase activity, acting on NAD(P)H, quinone or similar compound as acceptor; NADPH:quinone reductase activity; oxidoreductase activity;	K00344			PF00107.21	ADH_zinc_N
comp162064_c1_seq3	47	K	nucleoside-diphosphate kinase	unknown	51.726	_SFAEK(su)HYEDLSAK_	-0.38915	3	542.255	1	.........EK..........	cytosol	purine nucleoside metabolic process; nucleoside metabolic process; pyrimidine ribonucleoside biosynthetic process; pyrimidine nucleoside triphosphate metabolic process; nucleotide metabolic process; single-organism process; purine ribonucleoside biosynthetic process; nucleoside biosynthetic process; biosynthetic process; CTP metabolic process; cellular metabolic process; phosphate-containing comp…		ATP binding; nucleoside phosphate binding; nucleoside diphosphate kinase activity; nucleobase-containing compound kinase activity; nucleoside binding; ion binding; nucleotide binding; phosphotransferase activity, phosphate group as acceptor; organic cyclic compound binding; heterocyclic compound binding; ribonucleoside binding; carbohydrate derivative binding; kinase activity; catalytic activity;…	K00940	ndk; nucleoside-diphosphate kinase [EC:2.7.4.6]	ko00230 Purine metabolism; ko01130 Biosynthesis of antibiotics; ko01110 Biosynthesis of secondary metabolites; ko01100 Metabolic pathways; ko00240 Pyrimidine metabolism;	PF00334.14	NDK
comp165599_c1_seq2	180	K	nucleoside-diphosphate kinase	unknown	99.344	_LIGATDPQK(su)SEPGTIR_	0.62368	2	891.965	1		mitochondria	purine nucleoside metabolic process; nucleoside metabolic process; pyrimidine ribonucleoside biosynthetic process; pyrimidine nucleoside triphosphate metabolic process; nucleotide metabolic process; single-organism process; purine ribonucleoside biosynthetic process; nucleoside biosynthetic process; biosynthetic process; CTP metabolic process; cellular metabolic process; phosphate-containing comp…	chloroplast part; plastid thylakoid lumen; cytoplasm; chloroplast thylakoid; intracellular part; cell; organelle part; membrane-enclosed lumen; mitochondrial envelope; organelle envelope lumen; cell part; intracellular; chloroplast thylakoid lumen; membrane-bounded organelle; plastid; intracellular organelle; mitochondrial part; intracellular organelle part; organelle envelope; plastid part; thyl…	ATP binding; nucleoside phosphate binding; nucleoside diphosphate kinase activity; nucleobase-containing compound kinase activity; nucleoside binding; ion binding; nucleotide binding; zinc ion binding; phosphotransferase activity, phosphate group as acceptor; organic cyclic compound binding; heterocyclic compound binding; ribonucleoside binding; carbohydrate derivative binding; kinase activity; t…	K00940	ndk; nucleoside-diphosphate kinase [EC:2.7.4.6]	ko00230 Purine metabolism; ko01130 Biosynthesis of antibiotics; ko01110 Biosynthesis of secondary metabolites; ko01100 Metabolic pathways; ko00240 Pyrimidine metabolism;	PF00334.14	NDK
comp159637_c1_seq13	186	K	peptide-methionine (S)-S-oxide reductase	unknown	51.771	_AEEYHQQYLEK(su)GGR_	2.0556	3	603.28	1	.........EK..........	nuclear	metabolic process; protein metabolic process; macromolecule metabolic process; primary metabolic process; organic substance metabolic process;			K07304			PF01625.16	PMSR
comp167329_c0_seq6	85	K	peptidyl-prolyl cis-trans isomerase A (cyclophilin A)	CYP	85.29	_FDDENFTK(su)K_	0.36518	2	622.278	1		cytosol	protein folding; metabolic process; cellular protein metabolic process; cellular macromolecule metabolic process; macromolecule metabolic process; protein metabolic process; primary metabolic process; cellular process; cellular metabolic process; organic substance metabolic process;	intracellular part; cell; cell part; intracellular; cytoplasm;	peptidyl-prolyl cis-trans isomerase activity; isomerase activity; catalytic activity; peptide binding; binding; amide binding; cis-trans isomerase activity;	K03767	PPIA; peptidyl-prolyl cis-trans isomerase A (cyclophilin A) [EC:5.2.1.8]	ko01503 Cationic antimicrobial peptide (CAMP) resistance;	PF00160.16	Pro_isomerase
comp162320_c4_seq6	132	K	peroxiredoxin Q/BCP	unknown	71.98	_GVVK(su)LVYNNQFQPEK_	-1.1884	2	931.986	1		chloroplast		intracellular organelle; chloroplast part; chloroplast thylakoid; intracellular organelle part; cytoplasm; plastid part; intracellular part; cell; organelle part; chloroplast; intracellular membrane-bounded organelle; organelle; cell part; intracellular; thylakoid; membrane-bounded organelle; plastid thylakoid; plastid; cytoplasmic part; organelle subcompartment;	antioxidant activity; peroxidase activity; catalytic activity; peroxiredoxin activity; oxidoreductase activity; oxidoreductase activity, acting on peroxide as acceptor;	K03564			PF00578.16	AhpC-TSA
comp156116_c0_seq3	798	K	phosphoenolpyruvate carboxylase	PPCC	83.998	_HAIEK(su)DIK_	0.88796	2	527.282	1	.........EK..........	cytosol	tricarboxylic acid metabolic process; oxidation-reduction process; small molecule metabolic process; tricarboxylic acid cycle; single-organism cellular process; single-organism process; primary metabolic process; cellular metabolic process; cellular respiration; organic substance metabolic process; citrate metabolic process; metabolic process; generation of precursor metabolites and energy; singl…	intracellular part; cell; cell part; intracellular; cytoplasm;	carboxy-lyase activity; lyase activity; phosphoenolpyruvate carboxylase activity; catalytic activity; carbon-carbon lyase activity; phosphoenolpyruvate carboxykinase activity;	K01595	ppc; phosphoenolpyruvate carboxylase [EC:4.1.1.31]	ko00720 Carbon fixation pathways in prokaryotes; ko01120 Microbial metabolism in diverse environments; ko01200 Carbon metabolism; ko00710 Carbon fixation in photosynthetic organisms; ko01100 Metabolic pathways; ko00680 Methane metabolism; ko00620 Pyruvate metabolism;	PF00311.12	PEPcase
comp171968_c1_seq18	262	K	phosphoenolpyruvate carboxylase	PPCC	55.724	_VDTALK(su)NIGIDER_	1.9974	2	772.402	1		cytosol	tricarboxylic acid metabolic process; oxidation-reduction process; small molecule metabolic process; tricarboxylic acid cycle; single-organism cellular process; single-organism process; primary metabolic process; cellular metabolic process; cellular respiration; organic substance metabolic process; citrate metabolic process; metabolic process; generation of precursor metabolites and energy; singl…	intracellular part; cell; cell part; intracellular; cytoplasm;	carboxy-lyase activity; lyase activity; phosphoenolpyruvate carboxylase activity; catalytic activity; carbon-carbon lyase activity; phosphoenolpyruvate carboxykinase activity;	K01595	ppc; phosphoenolpyruvate carboxylase [EC:4.1.1.31]	ko00720 Carbon fixation pathways in prokaryotes; ko01120 Microbial metabolism in diverse environments; ko01200 Carbon metabolism; ko00710 Carbon fixation in photosynthetic organisms; ko01100 Metabolic pathways; ko00680 Methane metabolism; ko00620 Pyruvate metabolism;	PF00311.12	PEPcase
comp167518_c1_seq1	11	K	phosphoglycerate kinase	unknown	73.435	_SVGDLK(su)GADLK_	-0.39581	2	601.817	1	...K......K..........	cytosol	single-organism carbohydrate catabolic process; glycolytic process; single-organism catabolic process; small molecule metabolic process; single-organism cellular process; single-organism process; carbohydrate metabolic process; primary metabolic process; cellular metabolic process; organic substance metabolic process; carbohydrate catabolic process; single-organism carbohydrate metabolic process;…	intracellular part; cell; cell part; intracellular; cytoplasm;	ATP binding; nucleoside phosphate binding; nucleoside binding; ion binding; nucleotide binding; phosphotransferase activity, carboxyl group as acceptor; organic cyclic compound binding; heterocyclic compound binding; ribonucleoside binding; carbohydrate derivative binding; kinase activity; catalytic activity; ribonucleotide binding; binding; phosphoglycerate kinase activity; purine ribonucleoside…	K00927	PGK; phosphoglycerate kinase [EC:2.7.2.3]	ko01130 Biosynthesis of antibiotics; ko01110 Biosynthesis of secondary metabolites; ko00710 Carbon fixation in photosynthetic organisms; ko01230 Biosynthesis of amino acids; ko01100 Metabolic pathways; ko01120 Microbial metabolism in diverse environments; ko01200 Carbon metabolism; ko00010 Glycolysis / Gluconeogenesis;	PF00162.14	PGK
comp167518_c1_seq1	78	K	phosphoglycerate kinase	unknown	88.37	_YSLK(su)PLVPR_	0.13266	2	586.837	1		cytosol	single-organism carbohydrate catabolic process; glycolytic process; single-organism catabolic process; small molecule metabolic process; single-organism cellular process; single-organism process; carbohydrate metabolic process; primary metabolic process; cellular metabolic process; organic substance metabolic process; carbohydrate catabolic process; single-organism carbohydrate metabolic process;…	intracellular part; cell; cell part; intracellular; cytoplasm;	ATP binding; nucleoside phosphate binding; nucleoside binding; ion binding; nucleotide binding; phosphotransferase activity, carboxyl group as acceptor; organic cyclic compound binding; heterocyclic compound binding; ribonucleoside binding; carbohydrate derivative binding; kinase activity; catalytic activity; ribonucleotide binding; binding; phosphoglycerate kinase activity; purine ribonucleoside…	K00927	PGK; phosphoglycerate kinase [EC:2.7.2.3]	ko01130 Biosynthesis of antibiotics; ko01110 Biosynthesis of secondary metabolites; ko00710 Carbon fixation in photosynthetic organisms; ko01230 Biosynthesis of amino acids; ko01100 Metabolic pathways; ko01120 Microbial metabolism in diverse environments; ko01200 Carbon metabolism; ko00010 Glycolysis / Gluconeogenesis;	PF00162.14	PGK
comp167518_c1_seq1	125	K	phosphoglycerate kinase	unknown	92.265	_FYK(su)EEEKNDPEFAK_	0.3528	2	937.428	0.999994		cytosol	single-organism carbohydrate catabolic process; glycolytic process; single-organism catabolic process; small molecule metabolic process; single-organism cellular process; single-organism process; carbohydrate metabolic process; primary metabolic process; cellular metabolic process; organic substance metabolic process; carbohydrate catabolic process; single-organism carbohydrate metabolic process;…	intracellular part; cell; cell part; intracellular; cytoplasm;	ATP binding; nucleoside phosphate binding; nucleoside binding; ion binding; nucleotide binding; phosphotransferase activity, carboxyl group as acceptor; organic cyclic compound binding; heterocyclic compound binding; ribonucleoside binding; carbohydrate derivative binding; kinase activity; catalytic activity; ribonucleotide binding; binding; phosphoglycerate kinase activity; purine ribonucleoside…	K00927	PGK; phosphoglycerate kinase [EC:2.7.2.3]	ko01130 Biosynthesis of antibiotics; ko01110 Biosynthesis of secondary metabolites; ko00710 Carbon fixation in photosynthetic organisms; ko01230 Biosynthesis of amino acids; ko01100 Metabolic pathways; ko01120 Microbial metabolism in diverse environments; ko01200 Carbon metabolism; ko00010 Glycolysis / Gluconeogenesis;	PF00162.14	PGK
comp167518_c1_seq1	129	K	phosphoglycerate kinase	unknown	61.409	_FYKEEEK(su)NDPEFAK_	-0.365	2	937.428	0.9977	.........EK..........	cytosol	single-organism carbohydrate catabolic process; glycolytic process; single-organism catabolic process; small molecule metabolic process; single-organism cellular process; single-organism process; carbohydrate metabolic process; primary metabolic process; cellular metabolic process; organic substance metabolic process; carbohydrate catabolic process; single-organism carbohydrate metabolic process;…	intracellular part; cell; cell part; intracellular; cytoplasm;	ATP binding; nucleoside phosphate binding; nucleoside binding; ion binding; nucleotide binding; phosphotransferase activity, carboxyl group as acceptor; organic cyclic compound binding; heterocyclic compound binding; ribonucleoside binding; carbohydrate derivative binding; kinase activity; catalytic activity; ribonucleotide binding; binding; phosphoglycerate kinase activity; purine ribonucleoside…	K00927	PGK; phosphoglycerate kinase [EC:2.7.2.3]	ko01130 Biosynthesis of antibiotics; ko01110 Biosynthesis of secondary metabolites; ko00710 Carbon fixation in photosynthetic organisms; ko01230 Biosynthesis of amino acids; ko01100 Metabolic pathways; ko01120 Microbial metabolism in diverse environments; ko01200 Carbon metabolism; ko00010 Glycolysis / Gluconeogenesis;	PF00162.14	PGK
comp169308_c1_seq3	402	K	phosphoglycerate mutase	unknown	85.963	_MK(su)ALEIAEK_	-3.6042	2	566.8	1		cytosol	single-organism carbohydrate catabolic process; glycolytic process; single-organism catabolic process; small molecule metabolic process; single-organism cellular process; single-organism process; carbohydrate metabolic process; primary metabolic process; cellular metabolic process; organic substance metabolic process; carbohydrate catabolic process; single-organism carbohydrate metabolic process;…	intracellular part; cell; cell part; intracellular; cytoplasm;	isomerase activity; transition metal ion binding; catalytic activity; binding; intramolecular transferase activity, phosphotransferases; ion binding; metal ion binding; cation binding; phosphoglycerate mutase activity; intramolecular transferase activity; manganese ion binding;	K01834	PGAM; 2,3-bisphosphoglycerate-dependent phosphoglycerate mutase [EC:5.4.2.11]	ko01130 Biosynthesis of antibiotics; ko01110 Biosynthesis of secondary metabolites; ko00260 Glycine, serine and threonine metabolism; ko01230 Biosynthesis of amino acids; ko01100 Metabolic pathways; ko00680 Methane metabolism; ko01120 Microbial metabolism in diverse environments; ko01200 Carbon metabolism; ko00010 Glycolysis / Gluconeogenesis; ko05230 Central carbon metabolism in cancer; ko04922 …	PF01676.13	Metalloenzyme
comp169308_c1_seq3	409	K	phosphoglycerate mutase	unknown	72.928	_ALEIAEK(su)AR_	1.5218	2	550.801	1	...K......K..........	cytosol	single-organism carbohydrate catabolic process; glycolytic process; single-organism catabolic process; small molecule metabolic process; single-organism cellular process; single-organism process; carbohydrate metabolic process; primary metabolic process; cellular metabolic process; organic substance metabolic process; carbohydrate catabolic process; single-organism carbohydrate metabolic process;…	intracellular part; cell; cell part; intracellular; cytoplasm;	isomerase activity; transition metal ion binding; catalytic activity; binding; intramolecular transferase activity, phosphotransferases; ion binding; metal ion binding; cation binding; phosphoglycerate mutase activity; intramolecular transferase activity; manganese ion binding;	K01834	PGAM; 2,3-bisphosphoglycerate-dependent phosphoglycerate mutase [EC:5.4.2.11]	ko01130 Biosynthesis of antibiotics; ko01110 Biosynthesis of secondary metabolites; ko00260 Glycine, serine and threonine metabolism; ko01230 Biosynthesis of amino acids; ko01100 Metabolic pathways; ko00680 Methane metabolism; ko01120 Microbial metabolism in diverse environments; ko01200 Carbon metabolism; ko00010 Glycolysis / Gluconeogenesis; ko05230 Central carbon metabolism in cancer; ko04922 …	PF01676.13	Metalloenzyme
comp169726_c0_seq8	256	K	photosystem II oxygen-evolving complex 23kDa protein	unknown	81.92	_LYICK(su)AQAGDKR_	0.21038	3	508.261	0.999966		chloroplast	response to stress; defense response to bacterium; defense response to other organism; photosynthesis, light reaction; response to external biotic stimulus; response to stimulus; cellular metabolic process; response to other organism; multi-organism process; response to biotic stimulus; response to external stimulus; metabolic process; generation of precursor metabolites and energy; defense respo…	membrane; chloroplast thylakoid membrane; extrinsic component of membrane; chloroplast part; plastid thylakoid lumen; chloroplast thylakoid; cytoplasm; photosystem II oxygen evolving complex; thylakoid membrane; macromolecular complex; intracellular part; cell; organelle part; chloroplast envelope; catalytic complex; membrane part; intracellular; cell part; plastid thylakoid membrane; chloroplast…	cation binding; metal ion binding; calcium ion binding; binding; ion binding;	K02717	psbP; photosystem II oxygen-evolving enhancer protein 2	ko01100 Metabolic pathways; ko00195 Photosynthesis;	PF01789.11	PsbP
comp160611_c0_seq11	459	K	photosystem II PsbC protein	psbC	80.69	_AAAAGFEK(su)GIDR_	-0.15287	2	653.325	1	.........EK..........	plasma membrane	oxidation-reduction process; cellular protein metabolic process; single-organism cellular process; single-organism process; photosynthesis, light reaction; primary metabolic process; cellular metabolic process; organic substance metabolic process; photosynthetic electron transport in photosystem II; metabolic process; generation of precursor metabolites and energy; single-organism metabolic proce…	membrane; chloroplast thylakoid membrane; chloroplast part; cytoplasm; chloroplast thylakoid; thylakoid membrane; macromolecular complex; intrinsic component of membrane; intracellular part; cell; organelle part; membrane part; intracellular; cell part; plastid thylakoid membrane; membrane-bounded organelle; plastid; intracellular organelle; photosystem II; intracellular organelle part; plastid p…	electron carrier activity; organic cyclic compound binding; heterocyclic compound binding; electron transporter, transferring electrons within the cyclic electron transport pathway of photosynthesis activity; chlorophyll binding; tetrapyrrole binding; binding;	K02705	psbC; photosystem II CP43 chlorophyll apoprotein	ko01100 Metabolic pathways; ko00195 Photosynthesis;	PF00421.14	PSII
comp167728_c0_seq3	128	K	photosystem II PsbO protein	unknown	87.429	_LCLEPTSFTVK(su)AEGVSK_	0.43666	2	983.496	1		chloroplast	regulation of cellular process; regulation of generation of precursor metabolites and energy; metabolic process; regulation of biological process; photosystem II stabilization; regulation of metabolic process; regulation of cellular metabolic process; regulation of photosynthesis, light reaction; cellular process; cellular metabolic process; regulation of photosynthesis; biological regulation; ph…	membrane; chloroplast thylakoid membrane; extrinsic component of membrane; chloroplast part; cytoplasm; chloroplast thylakoid; photosystem II oxygen evolving complex; thylakoid membrane; macromolecular complex; intracellular part; cell; organelle part; catalytic complex; membrane part; intracellular; cell part; plastid thylakoid membrane; membrane-bounded organelle; plastid; intracellular organel…	cation binding; metal ion binding; calcium ion binding; binding; ion binding;	K02716	psbO; photosystem II oxygen-evolving enhancer protein 1	ko01100 Metabolic pathways; ko00195 Photosynthesis;	PF01716.13	MSP
comp168827_c0_seq5	213	K	prolyl 4-hydroxylase, beta polypeptide	PDI	64.82	_GDTAVK(su)GPVVR_	0.59102	2	599.825	1		chloroplast	regulation of cellular process; regulation of biological quality; small molecule metabolic process; cell redox homeostasis; single-organism cellular process; ether metabolic process; cellular homeostasis; single-organism process; organic substance metabolic process; homeostatic process; metabolic process; regulation of biological process; single-organism metabolic process; glycerol ether metaboli…	endoplasmic reticulum lumen; intracellular organelle; endoplasmic reticulum; cytoplasm; intracellular organelle part; endomembrane system; intracellular part; cell; organelle part; organelle; intracellular membrane-bounded organelle; membrane-enclosed lumen; intracellular organelle lumen; endoplasmic reticulum part; cell part; intracellular; membrane-bounded organelle; cytoplasmic part; organelle…	protein disulfide oxidoreductase activity; disulfide oxidoreductase activity; electron carrier activity; intramolecular oxidoreductase activity, transposing S-S bonds; isomerase activity; catalytic activity; oxidoreductase activity, acting on a sulfur group of donors; intramolecular oxidoreductase activity; protein disulfide isomerase activity; oxidoreductase activity;	K09580	PDIA1; protein disulfide-isomerase A1 [EC:5.3.4.1]	ko04141 Protein processing in endoplasmic reticulum;	PF13848.1	Thioredoxin_6
comp165270_c0_seq4	312	K	pyruvate dehydrogenase E2 component (dihydrolipoamide acetyltransferase)	unknown	160.78	_TLSTISSEVK(su)ELAER_	-0.64199	2	881.957	1		nuclear	single-organism carbohydrate catabolic process; glycolytic process; single-organism catabolic process; small molecule metabolic process; single-organism cellular process; single-organism process; carbohydrate metabolic process; primary metabolic process; cellular metabolic process; organic substance metabolic process; carbohydrate catabolic process; single-organism carbohydrate metabolic process;…	mitochondrial matrix; intracellular organelle; mitochondrial part; cytoplasm; intracellular organelle part; intracellular part; cell; mitochondrion; organelle part; membrane-enclosed lumen; organelle; intracellular membrane-bounded organelle; intracellular organelle lumen; cell part; intracellular; membrane-bounded organelle; cytoplasmic part; organelle lumen;	S-acyltransferase activity; dihydrolipoyllysine-residue acetyltransferase activity; ATP binding; nucleoside phosphate binding; nucleoside binding; ion binding; nucleotide binding; transferase activity, transferring acyl groups other than amino-acyl groups; dihydrolipoamide S-acyltransferase activity; acetyltransferase activity; organic cyclic compound binding; heterocyclic compound binding; ribon…	K00627	DLAT; pyruvate dehydrogenase E2 component (dihydrolipoamide acetyltransferase) [EC:2.3.1.12]	ko01130 Biosynthesis of antibiotics; ko01110 Biosynthesis of secondary metabolites; ko01100 Metabolic pathways; ko00020 Citrate cycle (TCA cycle); ko01120 Microbial metabolism in diverse environments; ko01200 Carbon metabolism; ko00010 Glycolysis / Gluconeogenesis; ko00620 Pyruvate metabolism;	PF00198.18	2-oxoacid_dh
comp168112_c0_seq2	290	K	pyruvate dehydrogenase E2 component (dihydrolipoamide acetyltransferase)	unknown	45.577	_ADVEDYLASAAK(su)TVPHAK_	0.61014	3	662.665	1		mitochondria	single-organism carbohydrate catabolic process; glycolytic process; single-organism catabolic process; small molecule metabolic process; single-organism cellular process; single-organism process; carbohydrate metabolic process; primary metabolic process; cellular metabolic process; organic substance metabolic process; carbohydrate catabolic process; single-organism carbohydrate metabolic process;…	chloroplast part; cytoplasm; macromolecular complex; intracellular part; cell; organelle part; chloroplast envelope; membrane-enclosed lumen; catalytic complex; intracellular organelle lumen; intracellular; cell part; membrane-bounded organelle; plastid; organelle lumen; intracellular organelle; mitochondrial matrix; mitochondrial part; plastid envelope; intracellular organelle part; organelle en…	S-acyltransferase activity; dihydrolipoyllysine-residue acetyltransferase activity; transferase activity, transferring acyl groups; transition metal ion binding; catalytic activity; binding; ion binding; S-acetyltransferase activity; metal ion binding; cation binding; copper ion binding; transferase activity, transferring acyl groups other than amino-acyl groups; transferase activity; dihydrolipo…	K00627	DLAT; pyruvate dehydrogenase E2 component (dihydrolipoamide acetyltransferase) [EC:2.3.1.12]	ko01130 Biosynthesis of antibiotics; ko01110 Biosynthesis of secondary metabolites; ko01100 Metabolic pathways; ko00020 Citrate cycle (TCA cycle); ko01120 Microbial metabolism in diverse environments; ko01200 Carbon metabolism; ko00010 Glycolysis / Gluconeogenesis; ko00620 Pyruvate metabolism;	PF00198.18	2-oxoacid_dh
comp168012_c0_seq30	26	K	pyruvate,orthophosphate dikinase	unknown	93.098	_SM(ox)K(su)ALLGGK_	-2.1389	2	510.773	1		chloroplast	metabolic process; cellular metabolic process; cellular process; photosynthesis;	organelle; intracellular membrane-bounded organelle; intracellular organelle; cell part; intracellular; cytoplasm; intracellular part; membrane-bounded organelle; cell; plastid; cytoplasmic part; chloroplast;	ATP binding; nucleoside phosphate binding; phosphotransferase activity, paired acceptors; ligase activity; nucleoside binding; ion binding; nucleotide binding; organic cyclic compound binding; heterocyclic compound binding; ribonucleoside binding; carbohydrate derivative binding; kinase activity; catalytic activity; ribonucleotide binding; binding; purine ribonucleoside binding; metal ion binding…	K01006	ppdK; pyruvate, orthophosphate dikinase [EC:2.7.9.1]	ko00720 Carbon fixation pathways in prokaryotes; ko01120 Microbial metabolism in diverse environments; ko01200 Carbon metabolism; ko00710 Carbon fixation in photosynthetic organisms; ko01100 Metabolic pathways; ko00620 Pyruvate metabolism;	PF02896.13	PEP-utilizers_C
comp168012_c0_seq30	164	K	pyruvate,orthophosphate dikinase	unknown	70.056	_FEEK(su)LEALK_	-0.99754	2	603.816	1	.........EK..........	chloroplast	metabolic process; cellular metabolic process; cellular process; photosynthesis;	organelle; intracellular membrane-bounded organelle; intracellular organelle; cell part; intracellular; cytoplasm; intracellular part; membrane-bounded organelle; cell; plastid; cytoplasmic part; chloroplast;	ATP binding; nucleoside phosphate binding; phosphotransferase activity, paired acceptors; ligase activity; nucleoside binding; ion binding; nucleotide binding; organic cyclic compound binding; heterocyclic compound binding; ribonucleoside binding; carbohydrate derivative binding; kinase activity; catalytic activity; ribonucleotide binding; binding; purine ribonucleoside binding; metal ion binding…	K01006	ppdK; pyruvate, orthophosphate dikinase [EC:2.7.9.1]	ko00720 Carbon fixation pathways in prokaryotes; ko01120 Microbial metabolism in diverse environments; ko01200 Carbon metabolism; ko00710 Carbon fixation in photosynthetic organisms; ko01100 Metabolic pathways; ko00620 Pyruvate metabolism;	PF02896.13	PEP-utilizers_C
comp168012_c0_seq30	238	K	pyruvate,orthophosphate dikinase	unknown	84.615	_SINNIK(su)GLK_	0.49146	2	543.811	1		chloroplast	metabolic process; cellular metabolic process; cellular process; photosynthesis;	organelle; intracellular membrane-bounded organelle; intracellular organelle; cell part; intracellular; cytoplasm; intracellular part; membrane-bounded organelle; cell; plastid; cytoplasmic part; chloroplast;	ATP binding; nucleoside phosphate binding; phosphotransferase activity, paired acceptors; ligase activity; nucleoside binding; ion binding; nucleotide binding; organic cyclic compound binding; heterocyclic compound binding; ribonucleoside binding; carbohydrate derivative binding; kinase activity; catalytic activity; ribonucleotide binding; binding; purine ribonucleoside binding; metal ion binding…	K01006	ppdK; pyruvate, orthophosphate dikinase [EC:2.7.9.1]	ko00720 Carbon fixation pathways in prokaryotes; ko01120 Microbial metabolism in diverse environments; ko01200 Carbon metabolism; ko00710 Carbon fixation in photosynthetic organisms; ko01100 Metabolic pathways; ko00620 Pyruvate metabolism;	PF02896.13	PEP-utilizers_C
comp168012_c0_seq30	303	K	pyruvate,orthophosphate dikinase	unknown	106.67	_TPEDLDTM(ox)K(su)LR_	0.61127	2	717.843	1		chloroplast	metabolic process; cellular metabolic process; cellular process; photosynthesis;	organelle; intracellular membrane-bounded organelle; intracellular organelle; cell part; intracellular; cytoplasm; intracellular part; membrane-bounded organelle; cell; plastid; cytoplasmic part; chloroplast;	ATP binding; nucleoside phosphate binding; phosphotransferase activity, paired acceptors; ligase activity; nucleoside binding; ion binding; nucleotide binding; organic cyclic compound binding; heterocyclic compound binding; ribonucleoside binding; carbohydrate derivative binding; kinase activity; catalytic activity; ribonucleotide binding; binding; purine ribonucleoside binding; metal ion binding…	K01006	ppdK; pyruvate, orthophosphate dikinase [EC:2.7.9.1]	ko00720 Carbon fixation pathways in prokaryotes; ko01120 Microbial metabolism in diverse environments; ko01200 Carbon metabolism; ko00710 Carbon fixation in photosynthetic organisms; ko01100 Metabolic pathways; ko00620 Pyruvate metabolism;	PF02896.13	PEP-utilizers_C
comp168012_c0_seq30	489	K	pyruvate,orthophosphate dikinase	unknown	145.61	_ISESQK(su)IIAVGDK_	-0.97923	2	744.401	1		chloroplast	metabolic process; cellular metabolic process; cellular process; photosynthesis;	organelle; intracellular membrane-bounded organelle; intracellular organelle; cell part; intracellular; cytoplasm; intracellular part; membrane-bounded organelle; cell; plastid; cytoplasmic part; chloroplast;	ATP binding; nucleoside phosphate binding; phosphotransferase activity, paired acceptors; ligase activity; nucleoside binding; ion binding; nucleotide binding; organic cyclic compound binding; heterocyclic compound binding; ribonucleoside binding; carbohydrate derivative binding; kinase activity; catalytic activity; ribonucleotide binding; binding; purine ribonucleoside binding; metal ion binding…	K01006	ppdK; pyruvate, orthophosphate dikinase [EC:2.7.9.1]	ko00720 Carbon fixation pathways in prokaryotes; ko01120 Microbial metabolism in diverse environments; ko01200 Carbon metabolism; ko00710 Carbon fixation in photosynthetic organisms; ko01100 Metabolic pathways; ko00620 Pyruvate metabolism;	PF02896.13	PEP-utilizers_C
comp163987_c1_seq6	151	K	ribulose-bisphosphate carboxylase small chain	unknown	81.191	_EHPEK(su)FIR_	-0.5417	2	578.293	1	.........EK..........	chloroplast	carbohydrate biosynthetic process; single-organism biosynthetic process; photosynthesis, dark reaction; single-organism process; biosynthetic process; primary metabolic process; carbohydrate metabolic process; organic substance biosynthetic process; cellular metabolic process; cellular biosynthetic process; organic substance metabolic process; single-organism carbohydrate metabolic process; metab…	organelle; intracellular membrane-bounded organelle; intracellular organelle; cell part; intracellular; cytoplasm; intracellular part; membrane-bounded organelle; cell; plastid; cytoplasmic part; chloroplast;	catalytic activity; carbon-carbon lyase activity; ribulose-bisphosphate carboxylase activity; carboxy-lyase activity; lyase activity; monooxygenase activity; oxidoreductase activity;	K01602	rbcS; ribulose-bisphosphate carboxylase small chain [EC:4.1.1.39]	ko01120 Microbial metabolism in diverse environments; ko01200 Carbon metabolism; ko00710 Carbon fixation in photosynthetic organisms; ko01100 Metabolic pathways; ko00630 Glyoxylate and dicarboxylate metabolism;	PF00101.15	RuBisCO_small
comp163987_c1_seq6	173	K	ribulose-bisphosphate carboxylase small chain	unknown	120.87	_QVQCISFIAYK(su)PK_	-0.98537	3	561.292	1		chloroplast	carbohydrate biosynthetic process; single-organism biosynthetic process; photosynthesis, dark reaction; single-organism process; biosynthetic process; primary metabolic process; carbohydrate metabolic process; organic substance biosynthetic process; cellular metabolic process; cellular biosynthetic process; organic substance metabolic process; single-organism carbohydrate metabolic process; metab…	organelle; intracellular membrane-bounded organelle; intracellular organelle; cell part; intracellular; cytoplasm; intracellular part; membrane-bounded organelle; cell; plastid; cytoplasmic part; chloroplast;	catalytic activity; carbon-carbon lyase activity; ribulose-bisphosphate carboxylase activity; carboxy-lyase activity; lyase activity; monooxygenase activity; oxidoreductase activity;	K01602	rbcS; ribulose-bisphosphate carboxylase small chain [EC:4.1.1.39]	ko01120 Microbial metabolism in diverse environments; ko01200 Carbon metabolism; ko00710 Carbon fixation in photosynthetic organisms; ko01100 Metabolic pathways; ko00630 Glyoxylate and dicarboxylate metabolism;	PF00101.15	RuBisCO_small
comp173289_c0_seq9	159	K	ribulose-phosphate 3-epimerase	unknown	83.182	_TINQIK(su)SLGAK_	-0.79827	2	636.862	1		chloroplast	NADP metabolic process; carbohydrate biosynthetic process; pyridine nucleotide metabolic process; cellular aromatic compound metabolic process; nicotinamide nucleotide metabolic process; organophosphate catabolic process; nucleotide metabolic process; single-organism process; biosynthetic process; cellular metabolic process; pyridine-containing compound metabolic process; phosphate-containing com…	intracellular organelle; membrane; chloroplast thylakoid membrane; chloroplast part; cytoplasm; intracellular organelle part; chloroplast thylakoid; thylakoid membrane; plastid part; intracellular part; cell; organelle part; chloroplast; photosynthetic membrane; intracellular membrane-bounded organelle; organelle; intracellular; cell part; thylakoid; plastid thylakoid membrane; membrane-bounded o…	isomerase activity; catalytic activity; racemase and epimerase activity; racemase and epimerase activity, acting on carbohydrates and derivatives; binding; ion binding; cation binding; metal ion binding; ribulose-phosphate 3-epimerase activity;	K01783	rpe; ribulose-phosphate 3-epimerase [EC:5.1.3.1]	ko00030 Pentose phosphate pathway; ko01130 Biosynthesis of antibiotics; ko01110 Biosynthesis of secondary metabolites; ko00710 Carbon fixation in photosynthetic organisms; ko01230 Biosynthesis of amino acids; ko01100 Metabolic pathways; ko00040 Pentose and glucuronate interconversions; ko01120 Microbial metabolism in diverse environments; ko01200 Carbon metabolism;	PF00834.14	Ribul_P_3_epim
comp173289_c0_seq9	265	K	ribulose-phosphate 3-epimerase	unknown	86.18	_DYAEAIK(su)GIK_	-3.1848	2	604.314	1	...K......K..........	chloroplast	NADP metabolic process; carbohydrate biosynthetic process; pyridine nucleotide metabolic process; cellular aromatic compound metabolic process; nicotinamide nucleotide metabolic process; organophosphate catabolic process; nucleotide metabolic process; single-organism process; biosynthetic process; cellular metabolic process; pyridine-containing compound metabolic process; phosphate-containing com…	intracellular organelle; membrane; chloroplast thylakoid membrane; chloroplast part; cytoplasm; intracellular organelle part; chloroplast thylakoid; thylakoid membrane; plastid part; intracellular part; cell; organelle part; chloroplast; photosynthetic membrane; intracellular membrane-bounded organelle; organelle; intracellular; cell part; thylakoid; plastid thylakoid membrane; membrane-bounded o…	isomerase activity; catalytic activity; racemase and epimerase activity; racemase and epimerase activity, acting on carbohydrates and derivatives; binding; ion binding; cation binding; metal ion binding; ribulose-phosphate 3-epimerase activity;	K01783	rpe; ribulose-phosphate 3-epimerase [EC:5.1.3.1]	ko00030 Pentose phosphate pathway; ko01130 Biosynthesis of antibiotics; ko01110 Biosynthesis of secondary metabolites; ko00710 Carbon fixation in photosynthetic organisms; ko01230 Biosynthesis of amino acids; ko01100 Metabolic pathways; ko00040 Pentose and glucuronate interconversions; ko01120 Microbial metabolism in diverse environments; ko01200 Carbon metabolism;	PF00834.14	Ribul_P_3_epim
comp172449_c0_seq3	67	K	small subunit ribosomal protein S9e	RPS9C	65.695	_ELLTLDEK(su)NPK_	0.34566	2	700.369	1	.........EK..........	cytosol	cellular protein metabolic process; biosynthetic process; primary metabolic process; cellular metabolic process; organic substance biosynthetic process; cellular biosynthetic process; organic substance metabolic process; metabolic process; cellular macromolecule biosynthetic process; cellular macromolecule metabolic process; gene expression; macromolecule metabolic process; protein metabolic proc…	intracellular organelle; ribosome; membrane; intracellular non-membrane-bounded organelle; cell junction; small ribosomal subunit; intracellular organelle part; cytoplasm; macromolecular complex; intracellular part; cell-cell junction; cytosol; cell; symplast; organelle part; non-membrane-bounded organelle; organelle; plasmodesma; ribosomal subunit; intracellular; cell part; ribonucleoprotein com…	organic cyclic compound binding; heterocyclic compound binding; RNA binding; binding; nucleic acid binding; structural molecule activity; structural constituent of ribosome; rRNA binding;	K02997	RP-S9e; small subunit ribosomal protein S9e	ko03010 Ribosome;	PF00163.14	Ribosomal_S4
comp155969_c0_seq5	115	K	solute carrier family 25 (mitochondrial carrier; adenine nucleotide translocator)	unknown	97.69	_VK(su)LLIQNQDEM(ox)IK_	0.22473	2	844.45	1		chloroplast	transport; organophosphate ester transport; single-organism localization; purine nucleotide transport; nucleobase-containing compound transport; nucleotide transport; single-organism process; organic substance transport; localization; nitrogen compound transport; single-organism transport; establishment of localization;	membrane; organelle membrane; chloroplast part; cytoplasm; intrinsic component of membrane; intracellular part; cell; organelle part; chloroplast envelope; mitochondrial envelope; membrane part; intracellular; cell part; organelle inner membrane; membrane-bounded organelle; mitochondrial inner membrane; plastid; intracellular organelle; mitochondrial part; plastid envelope; intracellular organell…	active transmembrane transporter activity; secondary active transmembrane transporter activity; purine nucleotide transmembrane transporter activity; carbohydrate derivative transporter activity; ion transmembrane transporter activity; adenine nucleotide transmembrane transporter activity; anion:anion antiporter activity; substrate-specific transporter activity; ATP:ADP antiporter activity; antip…	K05863	SLC25A4S; solute carrier family 25 (mitochondrial adenine nucleotide translocator), member 4/5/6/31	ko04022 cGMP-PKG signaling pathway; ko04020 Calcium signaling pathway; ko05016 Huntington's disease; ko05166 HTLV-I infection; ko05012 Parkinson's disease;	PF00153.22	Mito_carr
comp155969_c0_seq5	126	K	solute carrier family 25 (mitochondrial carrier; adenine nucleotide translocator)	unknown	73.927	_LLIQNQDEMIK(su)AGR_	2.2673	2	864.951	1		chloroplast	transport; organophosphate ester transport; single-organism localization; purine nucleotide transport; nucleobase-containing compound transport; nucleotide transport; single-organism process; organic substance transport; localization; nitrogen compound transport; single-organism transport; establishment of localization;	membrane; organelle membrane; chloroplast part; cytoplasm; intrinsic component of membrane; intracellular part; cell; organelle part; chloroplast envelope; mitochondrial envelope; membrane part; intracellular; cell part; organelle inner membrane; membrane-bounded organelle; mitochondrial inner membrane; plastid; intracellular organelle; mitochondrial part; plastid envelope; intracellular organell…	active transmembrane transporter activity; secondary active transmembrane transporter activity; purine nucleotide transmembrane transporter activity; carbohydrate derivative transporter activity; ion transmembrane transporter activity; adenine nucleotide transmembrane transporter activity; anion:anion antiporter activity; substrate-specific transporter activity; ATP:ADP antiporter activity; antip…	K05863	SLC25A4S; solute carrier family 25 (mitochondrial adenine nucleotide translocator), member 4/5/6/31	ko04022 cGMP-PKG signaling pathway; ko04020 Calcium signaling pathway; ko05016 Huntington's disease; ko05166 HTLV-I infection; ko05012 Parkinson's disease;	PF00153.22	Mito_carr
comp155969_c0_seq5	228	K	solute carrier family 25 (mitochondrial carrier; adenine nucleotide translocator)	unknown	76.1	_LANDAK(su)AAK_	-0.23322	2	501.267	1		chloroplast	transport; organophosphate ester transport; single-organism localization; purine nucleotide transport; nucleobase-containing compound transport; nucleotide transport; single-organism process; organic substance transport; localization; nitrogen compound transport; single-organism transport; establishment of localization;	membrane; organelle membrane; chloroplast part; cytoplasm; intrinsic component of membrane; intracellular part; cell; organelle part; chloroplast envelope; mitochondrial envelope; membrane part; intracellular; cell part; organelle inner membrane; membrane-bounded organelle; mitochondrial inner membrane; plastid; intracellular organelle; mitochondrial part; plastid envelope; intracellular organell…	active transmembrane transporter activity; secondary active transmembrane transporter activity; purine nucleotide transmembrane transporter activity; carbohydrate derivative transporter activity; ion transmembrane transporter activity; adenine nucleotide transmembrane transporter activity; anion:anion antiporter activity; substrate-specific transporter activity; ATP:ADP antiporter activity; antip…	K05863	SLC25A4S; solute carrier family 25 (mitochondrial adenine nucleotide translocator), member 4/5/6/31	ko04022 cGMP-PKG signaling pathway; ko04020 Calcium signaling pathway; ko05016 Huntington's disease; ko05166 HTLV-I infection; ko05012 Parkinson's disease;	PF00153.22	Mito_carr
comp155969_c0_seq5	332	K	solute carrier family 25 (mitochondrial carrier; adenine nucleotide translocator)	unknown	57.175	_MMMTSGEAVK(su)YK_	0.26176	2	738.333	1		chloroplast	transport; organophosphate ester transport; single-organism localization; purine nucleotide transport; nucleobase-containing compound transport; nucleotide transport; single-organism process; organic substance transport; localization; nitrogen compound transport; single-organism transport; establishment of localization;	membrane; organelle membrane; chloroplast part; cytoplasm; intrinsic component of membrane; intracellular part; cell; organelle part; chloroplast envelope; mitochondrial envelope; membrane part; intracellular; cell part; organelle inner membrane; membrane-bounded organelle; mitochondrial inner membrane; plastid; intracellular organelle; mitochondrial part; plastid envelope; intracellular organell…	active transmembrane transporter activity; secondary active transmembrane transporter activity; purine nucleotide transmembrane transporter activity; carbohydrate derivative transporter activity; ion transmembrane transporter activity; adenine nucleotide transmembrane transporter activity; anion:anion antiporter activity; substrate-specific transporter activity; ATP:ADP antiporter activity; antip…	K05863	SLC25A4S; solute carrier family 25 (mitochondrial adenine nucleotide translocator), member 4/5/6/31	ko04022 cGMP-PKG signaling pathway; ko04020 Calcium signaling pathway; ko05016 Huntington's disease; ko05166 HTLV-I infection; ko05012 Parkinson's disease;	PF00153.22	Mito_carr
comp155969_c0_seq5	334	K	solute carrier family 25 (mitochondrial carrier; adenine nucleotide translocator)	unknown	116.71	_YK(su)SSLDAFNQILK_	-0.34062	2	813.922	1		chloroplast	transport; organophosphate ester transport; single-organism localization; purine nucleotide transport; nucleobase-containing compound transport; nucleotide transport; single-organism process; organic substance transport; localization; nitrogen compound transport; single-organism transport; establishment of localization;	membrane; organelle membrane; chloroplast part; cytoplasm; intrinsic component of membrane; intracellular part; cell; organelle part; chloroplast envelope; mitochondrial envelope; membrane part; intracellular; cell part; organelle inner membrane; membrane-bounded organelle; mitochondrial inner membrane; plastid; intracellular organelle; mitochondrial part; plastid envelope; intracellular organell…	active transmembrane transporter activity; secondary active transmembrane transporter activity; purine nucleotide transmembrane transporter activity; carbohydrate derivative transporter activity; ion transmembrane transporter activity; adenine nucleotide transmembrane transporter activity; anion:anion antiporter activity; substrate-specific transporter activity; ATP:ADP antiporter activity; antip…	K05863	SLC25A4S; solute carrier family 25 (mitochondrial adenine nucleotide translocator), member 4/5/6/31	ko04022 cGMP-PKG signaling pathway; ko04020 Calcium signaling pathway; ko05016 Huntington's disease; ko05166 HTLV-I infection; ko05012 Parkinson's disease;	PF00153.22	Mito_carr
comp155969_c0_seq5	345	K	solute carrier family 25 (mitochondrial carrier; adenine nucleotide translocator)	unknown	266.63	_SSLDAFNQILK(su)NEGAK_	0.067033	2	917.963	1		chloroplast	transport; organophosphate ester transport; single-organism localization; purine nucleotide transport; nucleobase-containing compound transport; nucleotide transport; single-organism process; organic substance transport; localization; nitrogen compound transport; single-organism transport; establishment of localization;	membrane; organelle membrane; chloroplast part; cytoplasm; intrinsic component of membrane; intracellular part; cell; organelle part; chloroplast envelope; mitochondrial envelope; membrane part; intracellular; cell part; organelle inner membrane; membrane-bounded organelle; mitochondrial inner membrane; plastid; intracellular organelle; mitochondrial part; plastid envelope; intracellular organell…	active transmembrane transporter activity; secondary active transmembrane transporter activity; purine nucleotide transmembrane transporter activity; carbohydrate derivative transporter activity; ion transmembrane transporter activity; adenine nucleotide transmembrane transporter activity; anion:anion antiporter activity; substrate-specific transporter activity; ATP:ADP antiporter activity; antip…	K05863	SLC25A4S; solute carrier family 25 (mitochondrial adenine nucleotide translocator), member 4/5/6/31	ko04022 cGMP-PKG signaling pathway; ko04020 Calcium signaling pathway; ko05016 Huntington's disease; ko05166 HTLV-I infection; ko05012 Parkinson's disease;	PF00153.22	Mito_carr
comp155969_c0_seq5	350	K	solute carrier family 25 (mitochondrial carrier; adenine nucleotide translocator)	unknown	86.898	_NEGAK(su)SLFK_	-0.33301	2	547.28	1		chloroplast	transport; organophosphate ester transport; single-organism localization; purine nucleotide transport; nucleobase-containing compound transport; nucleotide transport; single-organism process; organic substance transport; localization; nitrogen compound transport; single-organism transport; establishment of localization;	membrane; organelle membrane; chloroplast part; cytoplasm; intrinsic component of membrane; intracellular part; cell; organelle part; chloroplast envelope; mitochondrial envelope; membrane part; intracellular; cell part; organelle inner membrane; membrane-bounded organelle; mitochondrial inner membrane; plastid; intracellular organelle; mitochondrial part; plastid envelope; intracellular organell…	active transmembrane transporter activity; secondary active transmembrane transporter activity; purine nucleotide transmembrane transporter activity; carbohydrate derivative transporter activity; ion transmembrane transporter activity; adenine nucleotide transmembrane transporter activity; anion:anion antiporter activity; substrate-specific transporter activity; ATP:ADP antiporter activity; antip…	K05863	SLC25A4S; solute carrier family 25 (mitochondrial adenine nucleotide translocator), member 4/5/6/31	ko04022 cGMP-PKG signaling pathway; ko04020 Calcium signaling pathway; ko05016 Huntington's disease; ko05166 HTLV-I infection; ko05012 Parkinson's disease;	PF00153.22	Mito_carr
comp155969_c0_seq5	354	K	solute carrier family 25 (mitochondrial carrier; adenine nucleotide translocator)	unknown	111.86	_SLFK(su)GAGANILR_	1.949	2	673.875	1		chloroplast	transport; organophosphate ester transport; single-organism localization; purine nucleotide transport; nucleobase-containing compound transport; nucleotide transport; single-organism process; organic substance transport; localization; nitrogen compound transport; single-organism transport; establishment of localization;	membrane; organelle membrane; chloroplast part; cytoplasm; intrinsic component of membrane; intracellular part; cell; organelle part; chloroplast envelope; mitochondrial envelope; membrane part; intracellular; cell part; organelle inner membrane; membrane-bounded organelle; mitochondrial inner membrane; plastid; intracellular organelle; mitochondrial part; plastid envelope; intracellular organell…	active transmembrane transporter activity; secondary active transmembrane transporter activity; purine nucleotide transmembrane transporter activity; carbohydrate derivative transporter activity; ion transmembrane transporter activity; adenine nucleotide transmembrane transporter activity; anion:anion antiporter activity; substrate-specific transporter activity; ATP:ADP antiporter activity; antip…	K05863	SLC25A4S; solute carrier family 25 (mitochondrial adenine nucleotide translocator), member 4/5/6/31	ko04022 cGMP-PKG signaling pathway; ko04020 Calcium signaling pathway; ko05016 Huntington's disease; ko05166 HTLV-I infection; ko05012 Parkinson's disease;	PF00153.22	Mito_carr
comp165693_c0_seq2	51	K	succinyl-CoA synthetase alpha subunit	unknown	76.17	_M(ox)VGGVTPK(su)K_	0.38688	2	516.773	1		chloroplast	sulfur compound metabolic process; tricarboxylic acid metabolic process; succinyl-CoA metabolic process; dicarboxylic acid metabolic process; succinate metabolic process; oxidation-reduction process; small molecule metabolic process; tricarboxylic acid cycle; thioester metabolic process; single-organism cellular process; single-organism process; coenzyme metabolic process; primary metabolic proce…	organelle; intracellular membrane-bounded organelle; intracellular organelle; cell part; intracellular; cytoplasm; intracellular part; membrane-bounded organelle; cell; mitochondrion; cytoplasmic part;	ATP binding; nucleoside phosphate binding; transferase activity, transferring acyl groups, acyl groups converted into alkyl on transfer; nucleoside binding; ion binding; nucleotide binding; ATP citrate synthase activity; organic cyclic compound binding; heterocyclic compound binding; ribonucleoside binding; transferase activity, transferring acyl groups; carbohydrate derivative binding; catalytic…	K01899	LSC1; succinyl-CoA synthetase alpha subunit [EC:6.2.1.4 6.2.1.5]	ko00020 Citrate cycle (TCA cycle); ko01120 Microbial metabolism in diverse environments; ko01130 Biosynthesis of antibiotics; ko01200 Carbon metabolism; ko01110 Biosynthesis of secondary metabolites; ko01100 Metabolic pathways; ko00640 Propanoate metabolism;	PF00549.14	Ligase_CoA
comp159942_c0_seq2	59	K	succinyl-CoA synthetase beta subunit	unknown	113.25	_GVAVSSVDEVK(su)QALK_	-0.49944	2	815.438	1		mitochondria	tricarboxylic acid metabolic process; oxidation-reduction process; small molecule metabolic process; single-organism cellular process; tricarboxylic acid cycle; single-organism process; primary metabolic process; cellular respiration; cellular metabolic process; organic substance metabolic process; citrate metabolic process; metabolic process; generation of precursor metabolites and energy; aerob…	organelle; intracellular membrane-bounded organelle; intracellular organelle; cell part; intracellular; cytoplasm; intracellular part; membrane-bounded organelle; cell; mitochondrion; cytoplasmic part;	ATP binding; nucleoside phosphate binding; nucleoside binding; ion binding; nucleotide binding; organic cyclic compound binding; heterocyclic compound binding; ribonucleoside binding; carbohydrate derivative binding; ribonucleotide binding; binding; purine ribonucleoside binding; anion binding; purine ribonucleotide binding; adenyl ribonucleotide binding; adenyl nucleotide binding; purine nucleos…	K01900	LSC2; succinyl-CoA synthetase beta subunit [EC:6.2.1.4 6.2.1.5]	ko00020 Citrate cycle (TCA cycle); ko01120 Microbial metabolism in diverse environments; ko01130 Biosynthesis of antibiotics; ko01200 Carbon metabolism; ko01110 Biosynthesis of secondary metabolites; ko01100 Metabolic pathways; ko00640 Propanoate metabolism;	PF08442.5	ATP-grasp_2
comp159942_c0_seq2	63	K	succinyl-CoA synthetase beta subunit	unknown	118.9	_QALK(su)NVFPQEK_	1.5441	2	701.372	1		mitochondria	tricarboxylic acid metabolic process; oxidation-reduction process; small molecule metabolic process; single-organism cellular process; tricarboxylic acid cycle; single-organism process; primary metabolic process; cellular respiration; cellular metabolic process; organic substance metabolic process; citrate metabolic process; metabolic process; generation of precursor metabolites and energy; aerob…	organelle; intracellular membrane-bounded organelle; intracellular organelle; cell part; intracellular; cytoplasm; intracellular part; membrane-bounded organelle; cell; mitochondrion; cytoplasmic part;	ATP binding; nucleoside phosphate binding; nucleoside binding; ion binding; nucleotide binding; organic cyclic compound binding; heterocyclic compound binding; ribonucleoside binding; carbohydrate derivative binding; ribonucleotide binding; binding; purine ribonucleoside binding; anion binding; purine ribonucleotide binding; adenyl ribonucleotide binding; adenyl nucleotide binding; purine nucleos…	K01900	LSC2; succinyl-CoA synthetase beta subunit [EC:6.2.1.4 6.2.1.5]	ko00020 Citrate cycle (TCA cycle); ko01120 Microbial metabolism in diverse environments; ko01130 Biosynthesis of antibiotics; ko01200 Carbon metabolism; ko01110 Biosynthesis of secondary metabolites; ko01100 Metabolic pathways; ko00640 Propanoate metabolism;	PF08442.5	ATP-grasp_2
comp159942_c0_seq2	70	K	succinyl-CoA synthetase beta subunit	unknown	58.04	_NVFPQEK(su)ELVVK_	-0.2762	2	765.414	1	...K......K..........	mitochondria	tricarboxylic acid metabolic process; oxidation-reduction process; small molecule metabolic process; single-organism cellular process; tricarboxylic acid cycle; single-organism process; primary metabolic process; cellular respiration; cellular metabolic process; organic substance metabolic process; citrate metabolic process; metabolic process; generation of precursor metabolites and energy; aerob…	organelle; intracellular membrane-bounded organelle; intracellular organelle; cell part; intracellular; cytoplasm; intracellular part; membrane-bounded organelle; cell; mitochondrion; cytoplasmic part;	ATP binding; nucleoside phosphate binding; nucleoside binding; ion binding; nucleotide binding; organic cyclic compound binding; heterocyclic compound binding; ribonucleoside binding; carbohydrate derivative binding; ribonucleotide binding; binding; purine ribonucleoside binding; anion binding; purine ribonucleotide binding; adenyl ribonucleotide binding; adenyl nucleotide binding; purine nucleos…	K01900	LSC2; succinyl-CoA synthetase beta subunit [EC:6.2.1.4 6.2.1.5]	ko00020 Citrate cycle (TCA cycle); ko01120 Microbial metabolism in diverse environments; ko01130 Biosynthesis of antibiotics; ko01200 Carbon metabolism; ko01110 Biosynthesis of secondary metabolites; ko01100 Metabolic pathways; ko00640 Propanoate metabolism;	PF08442.5	ATP-grasp_2
comp159942_c0_seq2	93	K	succinyl-CoA synthetase beta subunit	unknown	87.667	_SGLK(su)GGVHIVK_	-0.81788	2	597.846	1		mitochondria	tricarboxylic acid metabolic process; oxidation-reduction process; small molecule metabolic process; single-organism cellular process; tricarboxylic acid cycle; single-organism process; primary metabolic process; cellular respiration; cellular metabolic process; organic substance metabolic process; citrate metabolic process; metabolic process; generation of precursor metabolites and energy; aerob…	organelle; intracellular membrane-bounded organelle; intracellular organelle; cell part; intracellular; cytoplasm; intracellular part; membrane-bounded organelle; cell; mitochondrion; cytoplasmic part;	ATP binding; nucleoside phosphate binding; nucleoside binding; ion binding; nucleotide binding; organic cyclic compound binding; heterocyclic compound binding; ribonucleoside binding; carbohydrate derivative binding; ribonucleotide binding; binding; purine ribonucleoside binding; anion binding; purine ribonucleotide binding; adenyl ribonucleotide binding; adenyl nucleotide binding; purine nucleos…	K01900	LSC2; succinyl-CoA synthetase beta subunit [EC:6.2.1.4 6.2.1.5]	ko00020 Citrate cycle (TCA cycle); ko01120 Microbial metabolism in diverse environments; ko01130 Biosynthesis of antibiotics; ko01200 Carbon metabolism; ko01110 Biosynthesis of secondary metabolites; ko01100 Metabolic pathways; ko00640 Propanoate metabolism;	PF08442.5	ATP-grasp_2
comp159942_c0_seq2	100	K	succinyl-CoA synthetase beta subunit	unknown	82.59	_GGVHIVK(su)AEEVENIAGK_	1.5158	3	617.327	1	...K......K..........	mitochondria	tricarboxylic acid metabolic process; oxidation-reduction process; small molecule metabolic process; single-organism cellular process; tricarboxylic acid cycle; single-organism process; primary metabolic process; cellular respiration; cellular metabolic process; organic substance metabolic process; citrate metabolic process; metabolic process; generation of precursor metabolites and energy; aerob…	organelle; intracellular membrane-bounded organelle; intracellular organelle; cell part; intracellular; cytoplasm; intracellular part; membrane-bounded organelle; cell; mitochondrion; cytoplasmic part;	ATP binding; nucleoside phosphate binding; nucleoside binding; ion binding; nucleotide binding; organic cyclic compound binding; heterocyclic compound binding; ribonucleoside binding; carbohydrate derivative binding; ribonucleotide binding; binding; purine ribonucleoside binding; anion binding; purine ribonucleotide binding; adenyl ribonucleotide binding; adenyl nucleotide binding; purine nucleos…	K01900	LSC2; succinyl-CoA synthetase beta subunit [EC:6.2.1.4 6.2.1.5]	ko00020 Citrate cycle (TCA cycle); ko01120 Microbial metabolism in diverse environments; ko01130 Biosynthesis of antibiotics; ko01200 Carbon metabolism; ko01110 Biosynthesis of secondary metabolites; ko01100 Metabolic pathways; ko00640 Propanoate metabolism;	PF08442.5	ATP-grasp_2
comp159942_c0_seq2	119	K	succinyl-CoA synthetase beta subunit	unknown	94.487	_MLGQILVTK(su)QTGPQGK_	1.1469	2	899.99	1		mitochondria	tricarboxylic acid metabolic process; oxidation-reduction process; small molecule metabolic process; single-organism cellular process; tricarboxylic acid cycle; single-organism process; primary metabolic process; cellular respiration; cellular metabolic process; organic substance metabolic process; citrate metabolic process; metabolic process; generation of precursor metabolites and energy; aerob…	organelle; intracellular membrane-bounded organelle; intracellular organelle; cell part; intracellular; cytoplasm; intracellular part; membrane-bounded organelle; cell; mitochondrion; cytoplasmic part;	ATP binding; nucleoside phosphate binding; nucleoside binding; ion binding; nucleotide binding; organic cyclic compound binding; heterocyclic compound binding; ribonucleoside binding; carbohydrate derivative binding; ribonucleotide binding; binding; purine ribonucleoside binding; anion binding; purine ribonucleotide binding; adenyl ribonucleotide binding; adenyl nucleotide binding; purine nucleos…	K01900	LSC2; succinyl-CoA synthetase beta subunit [EC:6.2.1.4 6.2.1.5]	ko00020 Citrate cycle (TCA cycle); ko01120 Microbial metabolism in diverse environments; ko01130 Biosynthesis of antibiotics; ko01200 Carbon metabolism; ko01110 Biosynthesis of secondary metabolites; ko01100 Metabolic pathways; ko00640 Propanoate metabolism;	PF08442.5	ATP-grasp_2
comp159942_c0_seq2	126	K	succinyl-CoA synthetase beta subunit	unknown	68.676	_QTGPQGK(su)IVSK_	-0.14949	2	621.838	1	...K......K..........	mitochondria	tricarboxylic acid metabolic process; oxidation-reduction process; small molecule metabolic process; single-organism cellular process; tricarboxylic acid cycle; single-organism process; primary metabolic process; cellular respiration; cellular metabolic process; organic substance metabolic process; citrate metabolic process; metabolic process; generation of precursor metabolites and energy; aerob…	organelle; intracellular membrane-bounded organelle; intracellular organelle; cell part; intracellular; cytoplasm; intracellular part; membrane-bounded organelle; cell; mitochondrion; cytoplasmic part;	ATP binding; nucleoside phosphate binding; nucleoside binding; ion binding; nucleotide binding; organic cyclic compound binding; heterocyclic compound binding; ribonucleoside binding; carbohydrate derivative binding; ribonucleotide binding; binding; purine ribonucleoside binding; anion binding; purine ribonucleotide binding; adenyl ribonucleotide binding; adenyl nucleotide binding; purine nucleos…	K01900	LSC2; succinyl-CoA synthetase beta subunit [EC:6.2.1.4 6.2.1.5]	ko00020 Citrate cycle (TCA cycle); ko01120 Microbial metabolism in diverse environments; ko01130 Biosynthesis of antibiotics; ko01200 Carbon metabolism; ko01110 Biosynthesis of secondary metabolites; ko01100 Metabolic pathways; ko00640 Propanoate metabolism;	PF08442.5	ATP-grasp_2
comp159942_c0_seq2	188	K	succinyl-CoA synthetase beta subunit	unknown	98.227	_VPIDVFK(su)GITDEDAAK_	0.73306	2	909.462	1	...K......K..........	mitochondria	tricarboxylic acid metabolic process; oxidation-reduction process; small molecule metabolic process; single-organism cellular process; tricarboxylic acid cycle; single-organism process; primary metabolic process; cellular respiration; cellular metabolic process; organic substance metabolic process; citrate metabolic process; metabolic process; generation of precursor metabolites and energy; aerob…	organelle; intracellular membrane-bounded organelle; intracellular organelle; cell part; intracellular; cytoplasm; intracellular part; membrane-bounded organelle; cell; mitochondrion; cytoplasmic part;	ATP binding; nucleoside phosphate binding; nucleoside binding; ion binding; nucleotide binding; organic cyclic compound binding; heterocyclic compound binding; ribonucleoside binding; carbohydrate derivative binding; ribonucleotide binding; binding; purine ribonucleoside binding; anion binding; purine ribonucleotide binding; adenyl ribonucleotide binding; adenyl nucleotide binding; purine nucleos…	K01900	LSC2; succinyl-CoA synthetase beta subunit [EC:6.2.1.4 6.2.1.5]	ko00020 Citrate cycle (TCA cycle); ko01120 Microbial metabolism in diverse environments; ko01130 Biosynthesis of antibiotics; ko01200 Carbon metabolism; ko01110 Biosynthesis of secondary metabolites; ko01100 Metabolic pathways; ko00640 Propanoate metabolism;	PF08442.5	ATP-grasp_2
comp159942_c0_seq2	205	K	succinyl-CoA synthetase beta subunit	unknown	59.227	_VVDGLAPK(su)VADR_	-0.059005	2	670.364	1		mitochondria	tricarboxylic acid metabolic process; oxidation-reduction process; small molecule metabolic process; single-organism cellular process; tricarboxylic acid cycle; single-organism process; primary metabolic process; cellular respiration; cellular metabolic process; organic substance metabolic process; citrate metabolic process; metabolic process; generation of precursor metabolites and energy; aerob…	organelle; intracellular membrane-bounded organelle; intracellular organelle; cell part; intracellular; cytoplasm; intracellular part; membrane-bounded organelle; cell; mitochondrion; cytoplasmic part;	ATP binding; nucleoside phosphate binding; nucleoside binding; ion binding; nucleotide binding; organic cyclic compound binding; heterocyclic compound binding; ribonucleoside binding; carbohydrate derivative binding; ribonucleotide binding; binding; purine ribonucleoside binding; anion binding; purine ribonucleotide binding; adenyl ribonucleotide binding; adenyl nucleotide binding; purine nucleos…	K01900	LSC2; succinyl-CoA synthetase beta subunit [EC:6.2.1.4 6.2.1.5]	ko00020 Citrate cycle (TCA cycle); ko01120 Microbial metabolism in diverse environments; ko01130 Biosynthesis of antibiotics; ko01200 Carbon metabolism; ko01110 Biosynthesis of secondary metabolites; ko01100 Metabolic pathways; ko00640 Propanoate metabolism;	PF08442.5	ATP-grasp_2
comp159942_c0_seq2	217	K	succinyl-CoA synthetase beta subunit	unknown	79.148	_NASIEQVK(su)K_	-0.8317	2	558.798	1		mitochondria	tricarboxylic acid metabolic process; oxidation-reduction process; small molecule metabolic process; single-organism cellular process; tricarboxylic acid cycle; single-organism process; primary metabolic process; cellular respiration; cellular metabolic process; organic substance metabolic process; citrate metabolic process; metabolic process; generation of precursor metabolites and energy; aerob…	organelle; intracellular membrane-bounded organelle; intracellular organelle; cell part; intracellular; cytoplasm; intracellular part; membrane-bounded organelle; cell; mitochondrion; cytoplasmic part;	ATP binding; nucleoside phosphate binding; nucleoside binding; ion binding; nucleotide binding; organic cyclic compound binding; heterocyclic compound binding; ribonucleoside binding; carbohydrate derivative binding; ribonucleotide binding; binding; purine ribonucleoside binding; anion binding; purine ribonucleotide binding; adenyl ribonucleotide binding; adenyl nucleotide binding; purine nucleos…	K01900	LSC2; succinyl-CoA synthetase beta subunit [EC:6.2.1.4 6.2.1.5]	ko00020 Citrate cycle (TCA cycle); ko01120 Microbial metabolism in diverse environments; ko01130 Biosynthesis of antibiotics; ko01200 Carbon metabolism; ko01110 Biosynthesis of secondary metabolites; ko01100 Metabolic pathways; ko00640 Propanoate metabolism;	PF08442.5	ATP-grasp_2
comp159942_c0_seq2	262	K	succinyl-CoA synthetase beta subunit	unknown	84.743	_QK(su)EIFALR_	1.1494	2	552.806	1		mitochondria	tricarboxylic acid metabolic process; oxidation-reduction process; small molecule metabolic process; single-organism cellular process; tricarboxylic acid cycle; single-organism process; primary metabolic process; cellular respiration; cellular metabolic process; organic substance metabolic process; citrate metabolic process; metabolic process; generation of precursor metabolites and energy; aerob…	organelle; intracellular membrane-bounded organelle; intracellular organelle; cell part; intracellular; cytoplasm; intracellular part; membrane-bounded organelle; cell; mitochondrion; cytoplasmic part;	ATP binding; nucleoside phosphate binding; nucleoside binding; ion binding; nucleotide binding; organic cyclic compound binding; heterocyclic compound binding; ribonucleoside binding; carbohydrate derivative binding; ribonucleotide binding; binding; purine ribonucleoside binding; anion binding; purine ribonucleotide binding; adenyl ribonucleotide binding; adenyl nucleotide binding; purine nucleos…	K01900	LSC2; succinyl-CoA synthetase beta subunit [EC:6.2.1.4 6.2.1.5]	ko00020 Citrate cycle (TCA cycle); ko01120 Microbial metabolism in diverse environments; ko01130 Biosynthesis of antibiotics; ko01200 Carbon metabolism; ko01110 Biosynthesis of secondary metabolites; ko01100 Metabolic pathways; ko00640 Propanoate metabolism;	PF08442.5	ATP-grasp_2
comp166977_c3_seq1	197	K	Trp repressor binding protein	wrbA	40.352	_YFAGITK(su)K_	-0.087279	2	514.277	1		cytosol, nuclear	regulation of cellular process; regulation of macromolecule metabolic process; regulation of nucleobase-containing compound metabolic process; negative regulation of cellular process; negative regulation of cellular metabolic process; negative regulation of biological process; negative regulation of RNA metabolic process; negative regulation of transcription, DNA-templated; regulation of RNA bios…		nucleoside phosphate binding; ion binding; nucleotide binding; cofactor binding; oxidoreductase activity; heterocyclic compound binding; organic cyclic compound binding; carbohydrate derivative binding; ribonucleotide binding; catalytic activity; binding; anion binding; FMN binding; coenzyme binding; small molecule binding;	K03809	wrbA; NAD(P)H dehydrogenase (quinone) [EC:1.6.5.2]	ko00130 Ubiquinone and other terpenoid-quinone biosynthesis; ko01110 Biosynthesis of secondary metabolites;	PF03358.10	FMN_red
comp161943_c1_seq9	139	K	tyrosine 3-monooxygenase/tryptophan 5-monooxygenase activation protein	GF14D	60.598	_YLAEFK(su)TGNDR_	1.7747	2	707.336	1		cytosol			protein domain specific binding; protein binding; binding;	K06630	YWHAE; 14-3-3 protein epsilon	ko04722 Neurotrophin signaling pathway; ko04110 Cell cycle; ko04391 Hippo signaling pathway - fly; ko05203 Viral carcinogenesis; ko04390 Hippo signaling pathway; ko04151 PI3K-Akt signaling pathway; ko04114 Oocyte meiosis; ko05169 Epstein-Barr virus infection; ko04011 MAPK signaling pathway - yeast;	PF00244.15	2014/3/3
comp166043_c0_seq11	10	K	UTP--glucose-1-phosphate uridylyltransferase	UGPA	71.806	_(ac)AAVASETEK(su)ISK_	-2.0505	2	688.351	1		cytosol		intracellular part; cell; cell part; intracellular; cytoplasm;	UTP-monosaccharide-1-phosphate uridylyltransferase activity; nucleotidyltransferase activity; uridylyltransferase activity; transferase activity; UTP:glucose-1-phosphate uridylyltransferase activity; catalytic activity; transferase activity, transferring phosphorus-containing groups;	K00963	UGP2; UTP--glucose-1-phosphate uridylyltransferase [EC:2.7.7.9]	ko01130 Biosynthesis of antibiotics; ko00500 Starch and sucrose metabolism; ko00052 Galactose metabolism; ko01100 Metabolic pathways; ko00040 Pentose and glucuronate interconversions; ko00520 Amino sugar and nucleotide sugar metabolism;	PF01704.13	UDPGP
comp166043_c0_seq11	404	K	UTP--glucose-1-phosphate uridylyltransferase	UGPA	141.55	_ENPANPSIELGPEFK(su)K_	1.8721	3	623.979	1		cytosol		intracellular part; cell; cell part; intracellular; cytoplasm;	UTP-monosaccharide-1-phosphate uridylyltransferase activity; nucleotidyltransferase activity; uridylyltransferase activity; transferase activity; UTP:glucose-1-phosphate uridylyltransferase activity; catalytic activity; transferase activity, transferring phosphorus-containing groups;	K00963	UGP2; UTP--glucose-1-phosphate uridylyltransferase [EC:2.7.7.9]	ko01130 Biosynthesis of antibiotics; ko00500 Starch and sucrose metabolism; ko00052 Galactose metabolism; ko01100 Metabolic pathways; ko00040 Pentose and glucuronate interconversions; ko00520 Amino sugar and nucleotide sugar metabolism;	PF01704.13	UDPGP
comp149171_c0_seq4	237	K	V-type H+-transporting ATPase subunit C	VHA	52.247	_VADNFK(su)TSAR_	0.94105	2	604.799	1		chloroplast	cellular component organization; regulation of carbohydrate biosynthetic process; ion transmembrane transport; cellular aromatic compound metabolic process; cellular developmental process; energy coupled proton transmembrane transport, against electrochemical gradient; cellular component morphogenesis; single-organism process; phenylpropanoid biosynthetic process; biosynthetic process; cellular m…	membrane; organelle membrane; cell periphery; cytoplasm; macromolecular complex; intracellular part; proton-transporting V-type ATPase complex; cell; organelle part; membrane part; intracellular; cell part; membrane-bounded organelle; plastid; intracellular organelle; bounding membrane of organelle; intracellular organelle part; plasma membrane; vacuolar proton-transporting V-type ATPase complex;…	active transmembrane transporter activity; ATPase activity, coupled to transmembrane movement of ions; ion transmembrane transporter activity; primary active transmembrane transporter activity; ATPase activity, coupled to transmembrane movement of ions, rotational mechanism; hydrolase activity, acting on acid anhydrides; substrate-specific transporter activity; monovalent inorganic cation transme…	K02148	ATPeV1C; V-type H+-transporting ATPase subunit C	ko05323 Rheumatoid arthritis; ko05120 Epithelial cell signaling in Helicobacter pylori infection; ko04721 Synaptic vesicle cycle; ko04966 Collecting duct acid secretion; ko04145 Phagosome; ko00190 Oxidative phosphorylation; ko01100 Metabolic pathways; ko05110 Vibrio cholerae infection;	PF03223.10	V-ATPase_C
comp117879_c0_seq1	107	K		unknown	41.652	_HEM(ox)IELK(su)R_	-3.2537	2	586.292	1	...K......K..........	chloroplast							PF03168.8	LEA_2
comp120617_c0_seq1	65	K		unknown	87.719	_HNVLK(su)VTGPAFR_	-0.47113	2	719.894	1	...K......K..........	cytosol
comp127953_c0_seq1	11	K		unknown	138.89	_GAGSIVK(su)LTGTYK_	-2.075	2	697.88	1	...K......K..........	cytosol							PF00407.14	Bet_v_1
comp127953_c0_seq1	17	K		unknown	111.62	_LTGTYK(su)ALPGVDSTEDIKK_	-1.7613	3	712.707	1		cytosol							PF00407.14	Bet_v_1
comp127953_c0_seq1	29	K		unknown	83.204	_ALPGVDSTEDIK(su)K_	1.0304	2	736.878	1		cytosol							PF00407.14	Bet_v_1
comp128907_c0_seq1	158	K		unknown	72.325	_VVK(su)EVTGAK_	0.58868	2	515.793	1		chloroplast	regulation of cellular process; regulation of biological quality; oxidation-reduction process; small molecule metabolic process; cell redox homeostasis; single-organism cellular process; ether metabolic process; cellular homeostasis; single-organism process; cellular metabolic process; establishment of localization; organic substance metabolic process; transport; homeostatic process; metabolic pr…	organelle; intracellular membrane-bounded organelle; intracellular organelle; cell part; intracellular; cytoplasm; intracellular part; membrane-bounded organelle; cell; plastid; cytoplasmic part; chloroplast;	protein disulfide oxidoreductase activity; oxidoreductase activity, acting on a sulfur group of donors; disulfide oxidoreductase activity; electron carrier activity; catalytic activity; oxidoreductase activity;				PF00085.15	Thioredoxin
comp138407_c0_seq1	31	K		unknown	72.928	_TETLEK(su)VCK_	0.3167	2	604.297	1	.........EK..........	nuclear	single-organism biosynthetic process; organic acid biosynthetic process; small molecule metabolic process; single-organism cellular process; single-organism process; biosynthetic process; cellular lipid metabolic process; fatty acid metabolic process; primary metabolic process; cellular metabolic process; fatty acid biosynthetic process; organic substance biosynthetic process; cellular biosynthet…	organelle; intracellular membrane-bounded organelle; intracellular organelle; cell part; intracellular; cytoplasm; intracellular part; membrane-bounded organelle; cell; plastid; cytoplasmic part; chloroplast;	phosphopantetheine binding; vitamin binding; modified amino acid binding; prosthetic group binding; binding; ion binding; ACP phosphopantetheine attachment site binding; anion binding; amide binding; cofactor binding; ACP phosphopantetheine attachment site binding involved in fatty acid biosynthetic process; small molecule binding;				PF00550.20	PP-binding
comp146749_c0_seq1	59	K	Probable prefoldin subunit 3	At5g49510	98.04	_IVEM(ox)K(su)LLAQQR_	-2.0557	2	722.895	1		chloroplast	protein folding; metabolic process; cellular protein metabolic process; cellular macromolecule metabolic process; macromolecule metabolic process; protein metabolic process; primary metabolic process; cellular process; cellular metabolic process; organic substance metabolic process;	prefoldin complex; macromolecular complex; protein complex;	protein binding; unfolded protein binding; binding;				PF02996.12	Prefoldin
comp148534_c0_seq2	74	K	14-3-3-like protein 16R	unknown	61.11	_IISSIEQK(su)EEGR_	0.25019	2	744.881	1		nuclear, plasma membrane			protein domain specific binding; protein binding; binding;				PF00244.15	2014/3/3
comp148534_c0_seq2	141	K	14-3-3-like protein 16R	unknown	66.267	_YLAEFK(su)SGDER_	1.4488	2	707.828	1		nuclear, plasma membrane			protein domain specific binding; protein binding; binding;				PF00244.15	2014/3/3
comp148829_c0_seq2	35	K		unknown	60.709	_ELK(su)NMSK_	-0.33259	2	475.237	1		chloroplast
comp148994_c0_seq1	43	K		unknown	84.297	_SLK(su)EHYLEVSK_	0.66566	2	716.87	1		chloroplast							PF02330.11	MAM33
comp149644_c0_seq1	171	K		unknown	68.972	_VAANLK(su)FFNSIEGK_	3.1743	2	819.43	1		chloroplast		intracellular organelle; chloroplast part; cytoplasm; intracellular organelle part; plastid part; intracellular part; plastid stroma; cell; organelle part; chloroplast; organelle; intracellular membrane-bounded organelle; plastoglobule; cell part; intracellular; thylakoid; membrane-bounded organelle; plastid; cytoplasmic part; chloroplast stroma;	structural molecule activity;				PF04755.7	PAP_fibrillin
comp150221_c0_seq1	235	K	Mitochondrial dicarboxylate/tricarboxylate transporter DTC	DTC	69.92	_TQIQK(su)MQPDADGK_	-0.32267	2	780.372	1		chloroplast							PF00153.22	Mito_carr
comp151756_c0_seq1	85	K		unknown	98.629	_HQK(su)SIMK_	1.158	2	486.253	1		plasma membrane							PF05529.7	Bap31
comp151900_c0_seq1	19	K	Mitochondrial outer membrane porin	VDAC1	110.38	_DLLYK(su)DFLTDQK_	1.2302	2	799.901	1	...K......K..........	cytosol		membrane; intracellular organelle; outer membrane; mitochondrial part; bounding membrane of organelle; organelle membrane; pore complex; mitochondrial outer membrane; cytoplasm; intracellular organelle part; organelle envelope; intrinsic component of membrane; macromolecular complex; intracellular part; cell; integral component of membrane; organelle part; mitochondrion; organelle; mitochondrial …	ion transmembrane transporter activity; passive transmembrane transporter activity; anion channel activity; substrate-specific transporter activity; channel activity; substrate-specific transmembrane transporter activity; voltage-gated ion channel activity; voltage-gated anion channel activity; wide pore channel activity; substrate-specific channel activity; porin activity; ion channel activity; …				PF01459.17	Porin_3
comp151958_c0_seq3	136	K		unknown	105.46	_LAK(su)VLDVYEQR_	-1.4677	2	717.385	1		chloroplast	toxin metabolic process; response to osmotic stress; response to stress; defense response to bacterium; single-organism catabolic process; response to abiotic stimulus; single-organism cellular process; defense response to other organism; single-organism process; response to external biotic stimulus; response to salt stress; response to stimulus; cellular metabolic process; response to other orga…	membrane; intracellular organelle; bounding membrane of organelle; organelle membrane; chloroplast part; plastid envelope; organelle envelope; intracellular organelle part; cytoplasm; plastid part; intracellular part; plastid stroma; cell; organelle part; chloroplast envelope; chloroplast; intracellular membrane-bounded organelle; organelle; nucleus; intracellular; cell part; vacuolar part; envel…	glutathione transferase activity; modified amino acid binding; catalytic activity; peptide binding; binding; ion binding; transferase activity, transferring alkyl or aryl (other than methyl) groups; anion binding; glutathione binding; amide binding; oligopeptide binding; transferase activity; sulfur compound binding;				PF00043.20	GST_C
comp152357_c0_seq3	40	K	Peptidyl-prolyl cis-trans isomerase	unknown	102.52	_ALCTGEK(su)GIGK_	-0.15535	2	617.311	1	.........EK..........	cytosol	protein folding; metabolic process; cellular protein metabolic process; cellular macromolecule metabolic process; macromolecule metabolic process; protein metabolic process; primary metabolic process; cellular process; cellular metabolic process; organic substance metabolic process;	intracellular part; cell; cell part; intracellular; cytoplasm;	peptidyl-prolyl cis-trans isomerase activity; isomerase activity; catalytic activity; peptide binding; binding; amide binding; cis-trans isomerase activity;				PF00160.16	Pro_isomerase
comp152357_c0_seq3	147	K	Peptidyl-prolyl cis-trans isomerase	unknown	72.34	_AVEK(su)VGSSSGR_	0.22259	2	588.796	1	.........EK..........	cytosol	protein folding; metabolic process; cellular protein metabolic process; cellular macromolecule metabolic process; macromolecule metabolic process; protein metabolic process; primary metabolic process; cellular process; cellular metabolic process; organic substance metabolic process;	intracellular part; cell; cell part; intracellular; cytoplasm;	peptidyl-prolyl cis-trans isomerase activity; isomerase activity; catalytic activity; peptide binding; binding; amide binding; cis-trans isomerase activity;				PF00160.16	Pro_isomerase
comp152413_c1_seq5	131	K	Pyrophosphate--fructose 6-phosphate 1-phosphotransferase subunit beta	PFP	72.928	_GGPAGIMK(su)CK_	-0.34058	2	559.77	1		chloroplast	single-organism carbohydrate catabolic process; glycolytic process; single-organism catabolic process; small molecule metabolic process; single-organism cellular process; single-organism process; carbohydrate metabolic process; primary metabolic process; cellular metabolic process; organic substance metabolic process; carbohydrate catabolic process; single-organism carbohydrate metabolic process;…	catalytic complex; cell part; intracellular; 6-phosphofructokinase complex; cytoplasm; macromolecular complex; cytosolic part; intracellular part; transferase complex; cell; cytosol; protein complex; cytoplasmic part;	6-phosphofructokinase activity; ATP binding; nucleoside phosphate binding; phosphotransferase activity, alcohol group as acceptor; diphosphate-fructose-6-phosphate 1-phosphotransferase activity; nucleoside binding; ion binding; nucleotide binding; organic cyclic compound binding; heterocyclic compound binding; ribonucleoside binding; carbohydrate derivative binding; carbohydrate kinase activity; …				PF00365.15	PFK
comp152413_c1_seq5	168	K	Pyrophosphate--fructose 6-phosphate 1-phosphotransferase subunit beta	PFP	103.29	_DKIETPEQFK(su)QAEETVLK_	1.9947	3	745.046	1		chloroplast	single-organism carbohydrate catabolic process; glycolytic process; single-organism catabolic process; small molecule metabolic process; single-organism cellular process; single-organism process; carbohydrate metabolic process; primary metabolic process; cellular metabolic process; organic substance metabolic process; carbohydrate catabolic process; single-organism carbohydrate metabolic process;…	catalytic complex; cell part; intracellular; 6-phosphofructokinase complex; cytoplasm; macromolecular complex; cytosolic part; intracellular part; transferase complex; cell; cytosol; protein complex; cytoplasmic part;	6-phosphofructokinase activity; ATP binding; nucleoside phosphate binding; phosphotransferase activity, alcohol group as acceptor; diphosphate-fructose-6-phosphate 1-phosphotransferase activity; nucleoside binding; ion binding; nucleotide binding; organic cyclic compound binding; heterocyclic compound binding; ribonucleoside binding; carbohydrate derivative binding; carbohydrate kinase activity; …				PF00365.15	PFK
comp153410_c0_seq6	92	K	Probable ADP-ribosylation factor GTPase-activating protein AGD11	AGD11	67.997	_ENCLAVESPILK(su)K_	-0.70715	2	800.916	1		cytosol	regulation of cellular process; regulation of intracellular signal transduction; regulation of signaling; regulation of Ras protein signal transduction; regulation of Ral protein signal transduction; regulation of Rap protein signal transduction; regulation of Rab protein signal transduction; regulation of biological process; regulation of cell communication; regulation of hydrolase activity; reg…		transition metal ion binding; enzyme regulator activity; binding; nucleoside-triphosphatase regulator activity; ion binding; GTPase regulator activity; metal ion binding; cation binding; zinc ion binding; molecular function regulator; enzyme activator activity; GTPase activator activity;				PF00168.25	C2
comp153906_c0_seq3	19	K	40S ribosomal protein S17-3	RPS17C	56.548	_QVIEK(su)YYSR_	-3.0133	2	643.325	1	.........EK..........	cytosol	cellular protein metabolic process; biosynthetic process; primary metabolic process; cellular metabolic process; organic substance biosynthetic process; cellular biosynthetic process; organic substance metabolic process; metabolic process; cellular macromolecule biosynthetic process; cellular macromolecule metabolic process; gene expression; macromolecule metabolic process; protein metabolic proc…	intracellular organelle; ribosome; intracellular non-membrane-bounded organelle; small ribosomal subunit; cytoplasm; intracellular organelle part; macromolecular complex; intracellular part; cell; cytosol; organelle part; non-membrane-bounded organelle; organelle; intracellular; ribosomal subunit; cell part; cytosolic part; ribonucleoprotein complex; cytosolic small ribosomal subunit; cytoplasmic…	structural constituent of ribosome; structural molecule activity;				PF00833.13	Ribosomal_S17e
comp154377_c0_seq2	200	K		unknown	94.767	_GVVESLK(su)IITR_	1.1772	2	657.885	1		chloroplast	tricarboxylic acid metabolic process; oxidation-reduction process; small molecule metabolic process; tricarboxylic acid cycle; single-organism cellular process; single-organism process; isocitrate metabolic process; primary metabolic process; cellular respiration; cellular metabolic process; organic substance metabolic process; citrate metabolic process; metabolic process; generation of precursor…	organelle; intracellular membrane-bounded organelle; intracellular organelle; cell part; intracellular; cytoplasm; intracellular part; membrane-bounded organelle; cell; mitochondrion; plastid; cytoplasmic part; chloroplast;	magnesium ion binding; ATP binding; nucleoside phosphate binding; nucleoside binding; ion binding; nucleotide binding; zinc ion binding; cofactor binding; organic cyclic compound binding; heterocyclic compound binding; ribonucleoside binding; carbohydrate derivative binding; transition metal ion binding; NAD binding; ribonucleotide binding; binding; purine ribonucleoside binding; cation binding; …				PF00180.15	Iso_dh
comp154760_c0_seq7	48	K	Polyubiquitin (Fragment)	unknown	71.176	_LIFAGK(su)QLEDGR_	-0.37069	2	723.883	1		cytosol		organelle; intracellular membrane-bounded organelle; intracellular organelle; nucleus; cell part; intracellular; cytoplasm; intracellular part; membrane-bounded organelle; cell;					PF00240.18	ubiquitin
comp154789_c0_seq7	121	K		unknown	147.83	_SITSGFGVLLK(su)EQGAR_	-0.80442	2	881.97	1		chloroplast							PF00153.22	Mito_carr
comp154789_c0_seq7	218	K		unknown	84.479	_FVK(su)SEGALGLYK_	-3.512	2	706.377	1		chloroplast							PF00153.22	Mito_carr
comp155217_c0_seq1	172	K		unknown	103.13	_VIVTSVIPLPEQEEK(su)ELK_	-1.0969	3	717.731	1	.........EK..........	chloroplast	nucleoside metabolic process; purine nucleoside metabolic process; purine ribonucleoside monophosphate metabolic process; nucleotide metabolic process; single-organism process; purine ribonucleoside biosynthetic process; nucleoside biosynthetic process; biosynthetic process; ribonucleoside monophosphate biosynthetic process; cellular metabolic process; phosphate-containing compound metabolic proc…	membrane; intracellular organelle; mitochondrial part; organelle membrane; cell periphery; organelle envelope; intracellular organelle part; cytoplasm; intracellular part; cell; organelle part; mitochondrion; plasma membrane; mitochondrial envelope; intracellular membrane-bounded organelle; organelle; cell part; intracellular; envelope; organelle inner membrane; membrane-bounded organelle; mitoch…	active transmembrane transporter activity; ATPase activity, coupled to transmembrane movement of ions; ion transmembrane transporter activity; primary active transmembrane transporter activity; ATPase activity, coupled to transmembrane movement of ions, rotational mechanism; hydrolase activity, acting on acid anhydrides; substrate-specific transporter activity; monovalent inorganic cation transme…				PF00213.13	OSCP
comp155217_c0_seq1	189	K		unknown	81.381	_TVK(su)LQQK_	-0.13027	2	472.774	1		chloroplast	nucleoside metabolic process; purine nucleoside metabolic process; purine ribonucleoside monophosphate metabolic process; nucleotide metabolic process; single-organism process; purine ribonucleoside biosynthetic process; nucleoside biosynthetic process; biosynthetic process; ribonucleoside monophosphate biosynthetic process; cellular metabolic process; phosphate-containing compound metabolic proc…	membrane; intracellular organelle; mitochondrial part; organelle membrane; cell periphery; organelle envelope; intracellular organelle part; cytoplasm; intracellular part; cell; organelle part; mitochondrion; plasma membrane; mitochondrial envelope; intracellular membrane-bounded organelle; organelle; cell part; intracellular; envelope; organelle inner membrane; membrane-bounded organelle; mitoch…	active transmembrane transporter activity; ATPase activity, coupled to transmembrane movement of ions; ion transmembrane transporter activity; primary active transmembrane transporter activity; ATPase activity, coupled to transmembrane movement of ions, rotational mechanism; hydrolase activity, acting on acid anhydrides; substrate-specific transporter activity; monovalent inorganic cation transme…				PF00213.13	OSCP
comp155217_c0_seq1	193	K		unknown	72.038	_LQQK(su)IDPR_	-0.30537	2	549.301	1	...K......K..........	chloroplast	nucleoside metabolic process; purine nucleoside metabolic process; purine ribonucleoside monophosphate metabolic process; nucleotide metabolic process; single-organism process; purine ribonucleoside biosynthetic process; nucleoside biosynthetic process; biosynthetic process; ribonucleoside monophosphate biosynthetic process; cellular metabolic process; phosphate-containing compound metabolic proc…	membrane; intracellular organelle; mitochondrial part; organelle membrane; cell periphery; organelle envelope; intracellular organelle part; cytoplasm; intracellular part; cell; organelle part; mitochondrion; plasma membrane; mitochondrial envelope; intracellular membrane-bounded organelle; organelle; cell part; intracellular; envelope; organelle inner membrane; membrane-bounded organelle; mitoch…	active transmembrane transporter activity; ATPase activity, coupled to transmembrane movement of ions; ion transmembrane transporter activity; primary active transmembrane transporter activity; ATPase activity, coupled to transmembrane movement of ions, rotational mechanism; hydrolase activity, acting on acid anhydrides; substrate-specific transporter activity; monovalent inorganic cation transme…				PF00213.13	OSCP
comp155229_c0_seq1	138	K		unknown	70.26	_EK(su)GIFTNVTSPSAK_	1.1349	2	789.904	1	.........EK..........	cytosol	carbohydrate biosynthetic process; single-organism biosynthetic process; photosynthesis, dark reaction; single-organism process; biosynthetic process; carbohydrate metabolic process; primary metabolic process; cellular metabolic process; organic substance biosynthetic process; organic substance metabolic process; single-organism carbohydrate metabolic process; metabolic process; single-organism m…	organelle; intracellular membrane-bounded organelle; intracellular organelle; cell part; intracellular; cytoplasm; intracellular part; membrane-bounded organelle; cell; plastid; cytoplasmic part; chloroplast;	catalytic activity; phosphoric ester hydrolase activity; phosphatase activity; binding; hydrolase activity, acting on ester bonds; ion binding; cation binding; metal ion binding; sedoheptulose-bisphosphatase activity; hydrolase activity;				PF00316.15	FBPase
comp156295_c0_seq2	107	K		unknown	60.788	_GLSPLK(su)R_	-2.1362	2	435.756	1		cytosol							PF00582.21	Usp
comp156388_c0_seq1	130	K		unknown	60.55	_AQLGDVK(su)DTSGEVK_	0.068236	2	773.883	1		chloroplast	nucleoside metabolic process; purine nucleoside metabolic process; purine ribonucleoside monophosphate metabolic process; nucleotide metabolic process; single-organism process; purine ribonucleoside biosynthetic process; nucleoside biosynthetic process; biosynthetic process; ribonucleoside monophosphate biosynthetic process; cellular metabolic process; phosphate-containing compound metabolic proc…	intracellular organelle; membrane; chloroplast thylakoid membrane; chloroplast part; cytoplasm; intracellular organelle part; chloroplast thylakoid; thylakoid membrane; intrinsic component of membrane; plastid part; intracellular part; cell; integral component of membrane; organelle part; chloroplast; photosynthetic membrane; intracellular membrane-bounded organelle; organelle; membrane part; int…	ATP binding; nucleoside phosphate binding; ion transmembrane transporter activity; nucleoside binding; ion binding; substrate-specific transporter activity; monovalent inorganic cation transmembrane transporter activity; nucleotide binding; hydrogen ion transmembrane transporter activity; substrate-specific transmembrane transporter activity; organic cyclic compound binding; heterocyclic compound…				PF00430.13	ATP-synt_B
comp156529_c0_seq2	258	K		unknown	89.355	_TETK(su)TIAR_	0.43264	2	510.272	1		chloroplast	single-organism biosynthetic process; response to stress; defense response to bacterium; steroid metabolic process; defense response to other organism; single-organism process; organic cyclic compound metabolic process; biosynthetic process; response to external biotic stimulus; primary metabolic process; response to stimulus; organic substance biosynthetic process; response to other organism; mu…	intracellular organelle; apoplast; chloroplast part; cytoplasm; intracellular organelle part; plastid part; intracellular part; cell; plastid stroma; extracellular region; organelle part; chloroplast; organelle; intracellular membrane-bounded organelle; cell part; intracellular; thylakoid; membrane-bounded organelle; plastid; cytoplasmic part; chloroplast stroma;	steroid dehydrogenase activity; oxidoreductase activity, acting on CH-OH group of donors; oxidoreductase activity, acting on the CH-OH group of donors, NAD or NADP as acceptor; transition metal ion binding; steroid dehydrogenase activity, acting on the CH-OH group of donors, NAD or NADP as acceptor; catalytic activity; binding; ion binding; cation binding; metal ion binding; copper ion binding; 3…				PF13460.1	NAD_binding_10
comp156597_c1_seq5	66	K	60S ribosomal protein L11-1	RPL11A	76.326	_NEK(su)IACYVTVR_	-2.6174	2	726.861	1	.........EK..........	cytosol	cellular protein metabolic process; biosynthetic process; primary metabolic process; cellular metabolic process; organic substance biosynthetic process; cellular biosynthetic process; organic substance metabolic process; metabolic process; cellular macromolecule biosynthetic process; cellular macromolecule metabolic process; gene expression; macromolecule metabolic process; protein metabolic proc…	cell junction; cytoplasm; macromolecular complex; intracellular part; cell-cell junction; cell; symplast; organelle part; non-membrane-bounded organelle; membrane-enclosed lumen; plasmodesma; intracellular organelle lumen; ribosomal subunit; intracellular; cell part; cytosolic part; membrane-bounded organelle; plastid; organelle lumen; cytosolic ribosome; intracellular organelle; ribosome; intrac…	organic cyclic compound binding; heterocyclic compound binding; RNA binding; binding; nucleic acid binding; structural molecule activity; structural constituent of ribosome; rRNA binding;				PF00673.16	Ribosomal_L5_C
comp157289_c0_seq1	71	K	Histone H2B.11	H2B	138.28	_VLK(su)QVHPDIGISSK_	-1.284	2	810.951	1		nuclear	cellular component biogenesis; cellular component organization; nucleosome organization; cellular macromolecular complex assembly; chromatin assembly or disassembly; protein complex subunit organization; macromolecular complex subunit organization; protein-DNA complex assembly; DNA packaging; nucleosome assembly; chromosome organization; cellular component assembly; macromolecular complex assembl…	intracellular organelle; intracellular non-membrane-bounded organelle; intracellular organelle part; macromolecular complex; intracellular part; cell; organelle part; DNA bending complex; chromosomal part; nucleosome; non-membrane-bounded organelle; organelle; chromatin; cell part; intracellular; chromosome; protein complex; protein-DNA complex; DNA packaging complex;	organic cyclic compound binding; heterocyclic compound binding; DNA binding; binding; nucleic acid binding;				PF00125.19	Histone
comp157754_c0_seq3	50	K	Cationic peroxidase 1	PNC1	74.392	_AAVQSAVANEK(su)R_	0.87267	2	672.349	1	.........EK..........	chloroplast	metabolic process; hydrogen peroxide metabolic process; reactive oxygen species metabolic process; single-organism catabolic process; single-organism metabolic process; single-organism cellular process; single-organism process; cellular catabolic process; catabolic process; cellular process; cellular metabolic process; hydrogen peroxide catabolic process;	extracellular region;	organic cyclic compound binding; heterocyclic compound binding; heme binding; catalytic activity; binding; antioxidant activity; peroxidase activity; tetrapyrrole binding; oxidoreductase activity; oxidoreductase activity, acting on peroxide as acceptor;				PF00141.18	peroxidase
comp157862_c0_seq2	212	K	Zinc-binding alcohol dehydrogenase domain-containing protein 2	Zadh2	60.91	_ENIK(su)DVLK_	-1.1617	2	529.79	1		cytosol		organelle; intracellular membrane-bounded organelle; intracellular organelle; cell part; intracellular; peroxisome; microbody; cytoplasm; intracellular part; membrane-bounded organelle; cell; mitochondrion; cytoplasmic part;	transition metal ion binding; catalytic activity; binding; ion binding; metal ion binding; cation binding; zinc ion binding; oxidoreductase activity;				PF00107.21	ADH_zinc_N
comp157948_c1_seq3	57	K		unknown	102.97	_VFAAGLNPVDYK(su)R_	-1.0605	2	775.404	1		cytosol	response to cold; response to stimulus; response to stress; response to abiotic stimulus; response to temperature stimulus;	intracellular organelle; apoplast; chloroplast part; plastid envelope; organelle envelope; intracellular organelle part; cytoplasm; plastid part; intracellular part; plastid stroma; cell; extracellular region; organelle part; chloroplast envelope; chloroplast; organelle; intracellular membrane-bounded organelle; intracellular; cell part; envelope; thylakoid; membrane-bounded organelle; plastid; s…	oxidoreductase activity, acting on the CH-CH group of donors; transition metal ion binding; oxidoreductase activity, acting on the CH-CH group of donors, NAD or NADP as acceptor; catalytic activity; binding; ion binding; metal ion binding; cation binding; zinc ion binding; oxidoreductase activity; enone reductase activity;
comp158395_c0_seq2	41	K	Mannose-specific lectin	dfa	89.266	_LNPGNFLK(su)QDR_	-1.6064	2	701.36	1		extracellular	regulation of cellular process; regulation of biological quality; response to fungus; positive regulation of cell adhesion; response to stress; positive regulation of cell-cell adhesion; defense response to other organism; positive regulation of cellular process; response to external biotic stimulus; modification of morphology or physiology of other organism; response to stimulus; positive regula…	extracellular region;	carbohydrate binding; monosaccharide binding; binding; mannose binding;				PF01453.19	B_lectin
comp158395_c0_seq2	126	K	Mannose-specific lectin	dfa	117.65	_DGNLVLYSK(su)PIFATGTNR_	-1.0471	2	1033.53	1		extracellular	regulation of cellular process; regulation of biological quality; response to fungus; positive regulation of cell adhesion; response to stress; positive regulation of cell-cell adhesion; defense response to other organism; positive regulation of cellular process; response to external biotic stimulus; modification of morphology or physiology of other organism; response to stimulus; positive regula…	extracellular region;	carbohydrate binding; monosaccharide binding; binding; mannose binding;				PF01453.19	B_lectin
comp158587_c0_seq2	95	K		unknown	81.789	_NILEDPVLK(su)EGVK_	0.56786	2	777.425	1		chloroplast	regulation of cellular process; homeostatic process; regulation of biological quality; regulation of biological process; cell redox homeostasis; single-organism cellular process; cellular homeostasis; single-organism process; cellular process; biological regulation;	organelle; intracellular membrane-bounded organelle; intracellular organelle; cell part; intracellular; cytoplasm; intracellular part; membrane-bounded organelle; cell; mitochondrion; cytoplasmic part;	protein disulfide oxidoreductase activity; disulfide oxidoreductase activity; electron carrier activity; 2 iron, 2 sulfur cluster binding; catalytic activity; binding; iron-sulfur cluster binding; ion binding; oxidoreductase activity, acting on a sulfur group of donors; cation binding; metal ion binding; oxidoreductase activity; metal cluster binding;				PF00462.19	Glutaredoxin
comp159602_c0_seq6	280	K	Annexin D2	ANN2	104.44	_VIK(su)DLYYK_	-0.42649	2	571.311	1		cytosol	response to water deprivation; response to acid chemical; response to osmotic stress; response to stress; response to abiotic stimulus; response to oxygen-containing compound; single-organism process; polysaccharide localization; organic substance transport; polysaccharide transport; response to salt stress; response to stimulus; establishment of localization; transport; response to chemical; res…	organelle; intracellular membrane-bounded organelle; intracellular organelle; membrane; nucleus; cell part; intracellular; thylakoid; cytoplasm; intracellular part; membrane-bounded organelle; cytosol; cell; cytoplasmic part;	calcium-dependent phospholipid binding; binding; phospholipid binding; ion binding; lipid binding; metal ion binding; cation binding; anion binding; calcium ion binding;				PF00191.15	Annexin
comp159855_c0_seq1	82	K		unknown	45.368	_PYVESDLK(su)R_	1.7379	2	603.804	1		cytosol							PF00582.21	Usp
comp160560_c0_seq15	137	K		unknown	94.122	_VVAELAK(su)ADEIK_	1.2549	2	693.38	1	...K......K..........	cytosol		extracellular region;	hydrolase activity; catalytic activity;				PF01738.13	DLH
comp160653_c0_seq2	105	K		unknown	56.205	_YQEK(su)YYNGPTK_	0.80674	2	745.844	1	.........EK..........	chloroplast							PF13462.1	Thioredoxin_4
comp160815_c0_seq2	164	K		unknown	61.679	_VSVK(su)EAPR_	-0.32054	2	493.269	1		chloroplast							PF00168.25	C2
comp161053_c0_seq1	67	K		unknown	64.841	_SPLK(su)LVSR_	-1.0758	2	500.295	1		cytosol	developmental process; single-multicellular organism process; response to acid chemical; response to stress; response to ozone; response to reactive oxygen species; small molecule metabolic process; response to oxygen-containing compound; single-organism cellular process; single-organism process; cellular lipid metabolic process; fatty acid metabolic process; response to stimulus; primary metabol…	membrane; microbody membrane; intracellular organelle; bounding membrane of organelle; peroxisomal part; organelle membrane; peroxisome; cytoplasm; intracellular organelle part; microbody part; intracellular part; glyoxysomal membrane; cell; organelle part; glyoxysome; peroxisomal membrane; intracellular membrane-bounded organelle; organelle; intracellular; cell part; microbody; membrane-bounded …	ATP binding; nucleoside phosphate binding; long-chain fatty acid-CoA ligase activity; ligase activity; nucleoside binding; ion binding; ligase activity, forming carbon-sulfur bonds; nucleotide binding; organic cyclic compound binding; heterocyclic compound binding; ribonucleoside binding; carbohydrate derivative binding; catalytic activity; ribonucleotide binding; binding; purine ribonucleoside b…				PF00501.23	AMP-binding
comp161309_c0_seq4	226	K	Serine/threonine-protein kinase ATR	OsI_023634	81.119	_ELK(su)FLDR_	-0.66682	2	510.772	1		plasma membrane	cellular response to stress; cellular response to stimulus; cellular aromatic compound metabolic process; response to stress; DNA metabolic process; single-organism cellular process; nitrogen compound metabolic process; organic cyclic compound metabolic process; single-organism process; primary metabolic process; response to stimulus; cellular metabolic process; cellular response to DNA damage st…	organelle; intracellular membrane-bounded organelle; intracellular organelle; nucleus; cell part; intracellular; intracellular part; membrane-bounded organelle; cell;	ATP binding; nucleoside phosphate binding; phosphotransferase activity, alcohol group as acceptor; nucleoside binding; ion binding; protein kinase activity; nucleotide binding; organic cyclic compound binding; heterocyclic compound binding; ribonucleoside binding; carbohydrate derivative binding; kinase activity; catalytic activity; ribonucleotide binding; binding; purine ribonucleoside binding; …				PF02259.18	FAT
comp161321_c0_seq2	483	K	Probable mitochondrial-processing peptidase subunit beta	At3g02090	64.121	_IDAVDPSTVK(su)R_	0.8205	2	650.841	1		mitochondria	proteolysis; metabolic process; macromolecule metabolic process; protein metabolic process; primary metabolic process; organic substance metabolic process;	membrane; outer membrane; organelle membrane; external encapsulating structure; cell periphery; cytoplasm; macromolecular complex; intrinsic component of membrane; intracellular part; mitochondrial membrane part; cell; organelle part; non-membrane-bounded organelle; membrane-enclosed lumen; mitochondrial envelope; catalytic complex; intracellular organelle lumen; organelle envelope lumen; membran…	endopeptidase activity; metalloendopeptidase activity; peptidase activity; transition metal ion binding; catalytic activity; binding; ion binding; cation binding; metal ion binding; peptidase activity, acting on L-amino acid peptides; hydrolase activity; metallopeptidase activity; zinc ion binding; oxidoreductase activity;				PF05193.16	Peptidase_M16_C
comp161405_c1_seq7	103	K		unknown	83.948	_LVQAK(su)ELLK_	-0.26849	2	571.345	1		mitochondria	plastid organization; cellular component organization; metabolic process; organelle organization; membrane organization; single-organism cellular process; single-organism membrane organization; single-organism process; plastid membrane organization; cellular process; cellular metabolic process; cellular component organization or biogenesis; thylakoid membrane organization; photosynthesis;	membrane; outer membrane; organelle membrane; chloroplast part; cytoplasm; macromolecular complex; intrinsic component of membrane; intracellular part; cell; organelle part; chloroplast outer membrane; chloroplast envelope; membrane part; intracellular; cell part; plastid membrane; organelle outer membrane; membrane-bounded organelle; plastid; intracellular organelle; photosystem II; bounding mem…					PF11264.3	ThylakoidFormat
comp161507_c0_seq16	132	K		unknown	55.261	_SLCTGEK(su)GFGYK_	2.1928	2	723.832	1	.........EK..........	chloroplast	protein folding; metabolic process; cellular protein metabolic process; cellular macromolecule metabolic process; macromolecule metabolic process; protein metabolic process; primary metabolic process; cellular process; cellular metabolic process; organic substance metabolic process;	membrane; chloroplast thylakoid membrane; organelle membrane; chloroplast part; plastid thylakoid lumen; chloroplast thylakoid; cytoplasm; thylakoid membrane; intracellular part; cell; organelle part; chloroplast envelope; intracellular; cell part; plastid thylakoid membrane; plastid membrane; chloroplast thylakoid lumen; membrane-bounded organelle; plastid; intracellular organelle; plastid envel…	peptidyl-prolyl cis-trans isomerase activity; isomerase activity; catalytic activity; peptide binding; binding; protein kinase binding; protein binding; protein histidine kinase binding; amide binding; kinase binding; cis-trans isomerase activity; enzyme binding;				PF00160.16	Pro_isomerase
comp161766_c2_seq2	62	K		unknown	91.318	_VDM(ox)K(su)QIER_	-1.1188	2	567.777	1		cytosol	single-organism biosynthetic process; organic acid biosynthetic process; small molecule metabolic process; single-organism cellular process; single-organism process; biosynthetic process; cellular lipid metabolic process; fatty acid metabolic process; primary metabolic process; cellular metabolic process; fatty acid biosynthetic process; organic substance biosynthetic process; cellular biosynthet…		transition metal ion binding; catalytic activity; binding; ion binding; oxidoreductase activity, acting on paired donors, with oxidation of a pair of donors resulting in the reduction of molecular oxygen to two molecules of water; oxidoreductase activity, acting on paired donors, with incorporation or reduction of molecular oxygen; metal ion binding; cation binding; acyl-[acyl-carrier-protein] de…				PF03405.9	FA_desaturase_2
comp162076_c0_seq8	70	K		unknown	85.161	_DHVFK(su)QIK_	-0.67006	2	557.798	1	...K......K..........	cytosol							PF04398.7	DUF538
comp162807_c0_seq2	67	K		unknown	81.017	_YTSIK(su)PLGER_	-0.42128	2	632.333	1		chloroplast	response to stress; response to abiotic stimulus; cellular protein metabolic process; response to stimulus; primary metabolic process; cellular metabolic process; response to metal ion; organic substance metabolic process; protein folding; metabolic process; response to cold; response to chemical; response to temperature stimulus; cellular macromolecule metabolic process; response to cadmium ion;…	membrane; chloroplast thylakoid membrane; chloroplast part; chloroplast thylakoid; cytoplasm; thylakoid membrane; intracellular part; cell; organelle part; chloroplast envelope; intracellular; cell part; plastid thylakoid membrane; membrane-bounded organelle; plastid; intracellular organelle; apoplast; plastid envelope; intracellular organelle part; organelle envelope; plastid part; plastid strom…	ATP binding; nucleoside phosphate binding; nucleoside binding; ion binding; copper ion binding; nucleotide binding; organic cyclic compound binding; heterocyclic compound binding; ribonucleoside binding; carbohydrate derivative binding; transition metal ion binding; ribonucleotide binding; binding; purine ribonucleoside binding; cation binding; metal ion binding; anion binding; purine ribonucleot…				PF00166.16	Cpn10
comp162988_c1_seq5	121	K	NADP-dependent alkenal double bond reductase P2	P2	66.568	_APEFLVK(su)IK_	-1.8429	2	572.834	1	...K......K..........	cytosol	response to oxidative stress; response to stimulus; response to stress;	membrane; cell periphery; cell part; intracellular; cytoplasm; intracellular part; cytosol; cell; plasma membrane; cytoplasmic part;	cation binding; metal ion binding; zinc ion binding; transition metal ion binding; binding; ion binding;				PF00107.21	ADH_zinc_N
comp162988_c1_seq5	337	K	NADP-dependent alkenal double bond reductase P2	P2	75.819	_NVGK(su)QVVLIAHE_	1.7164	2	703.886	1		cytosol	response to oxidative stress; response to stimulus; response to stress;	membrane; cell periphery; cell part; intracellular; cytoplasm; intracellular part; cytosol; cell; plasma membrane; cytoplasmic part;	cation binding; metal ion binding; zinc ion binding; transition metal ion binding; binding; ion binding;				PF00107.21	ADH_zinc_N
comp163007_c0_seq2	169	K	Endoplasmin homolog	unknown	83.182	_EDLIK(su)NLGTIAK_	1.7992	2	707.893	1		vacuolar membrane	protein folding; metabolic process; response to stress; cellular protein metabolic process; cellular macromolecule metabolic process; macromolecule metabolic process; protein metabolic process; response to stimulus; primary metabolic process; cellular process; cellular metabolic process; organic substance metabolic process;	endoplasmic reticulum lumen; intracellular organelle; endoplasmic reticulum; cytoplasm; intracellular organelle part; endomembrane system; intracellular part; cell; organelle part; organelle; intracellular membrane-bounded organelle; membrane-enclosed lumen; intracellular organelle lumen; endoplasmic reticulum part; cell part; intracellular; membrane-bounded organelle; cytoplasmic part; organelle…	ATP binding; nucleoside phosphate binding; nucleoside binding; ion binding; protein binding; nucleotide binding; organic cyclic compound binding; heterocyclic compound binding; ribonucleoside binding; carbohydrate derivative binding; ribonucleotide binding; binding; purine ribonucleoside binding; anion binding; purine ribonucleotide binding; unfolded protein binding; adenyl ribonucleotide binding…				PF00183.13	HSP90
comp163008_c0_seq2	368	K	Heat shock protein 83	HSP83A	73.834	_NPK(su)DVTTDEYNEFYK_	-0.0071437	2	981.934	1		chloroplast	protein folding; metabolic process; response to stress; cellular protein metabolic process; cellular macromolecule metabolic process; macromolecule metabolic process; protein metabolic process; response to stimulus; primary metabolic process; cellular process; cellular metabolic process; organic substance metabolic process;	intracellular part; cell; cell part; intracellular; cytoplasm;	ATP binding; nucleoside phosphate binding; nucleoside binding; ion binding; protein binding; nucleotide binding; organic cyclic compound binding; heterocyclic compound binding; ribonucleoside binding; carbohydrate derivative binding; ribonucleotide binding; binding; purine ribonucleoside binding; anion binding; purine ribonucleotide binding; unfolded protein binding; adenyl ribonucleotide binding…				PF00183.13	HSP90
comp163973_c0_seq15	30	K		unknown	70.26	_LEAASINPVDWK(su)IQK_	-0.58941	2	906.481	1		cytosol		membrane; chloroplast thylakoid membrane; organelle membrane; chloroplast part; cell periphery; chloroplast thylakoid; cytoplasm; thylakoid membrane; intracellular part; cell; organelle part; chloroplast envelope; intracellular; cell part; organelle inner membrane; plastid thylakoid membrane; plastid membrane; membrane-bounded organelle; plastid; intracellular organelle; plastid envelope; intrace…	transition metal ion binding; catalytic activity; binding; ion binding; metal ion binding; cation binding; zinc ion binding; oxidoreductase activity;				PF13602.1	ADH_zinc_N_2
comp164058_c0_seq10	37	K	Peroxisomal (S)-2-hydroxy-acid oxidase GLO4	GLO4	66.692	_DVSAK(su)LVQR_	0.86096	2	558.306	1	...K......K..........	cytosol	regulation of cellular process; regulation of biological quality; symbiosis, encompassing mutualism through parasitism; biosynthetic process; multi-organism cellular process; interaction with host; modification of morphology or physiology of other organism; regulation of cellular metabolic process; cellular metabolic process; multi-organism process; cellular biosynthetic process; modification of …	organelle; intracellular membrane-bounded organelle; intracellular organelle; cell part; intracellular; peroxisome; microbody; cytoplasm; intracellular part; cell; membrane-bounded organelle; cytoplasmic part;	nucleoside phosphate binding; ion binding; glycolate oxidase activity; nucleotide binding; cofactor binding; oxidoreductase activity; heterocyclic compound binding; organic cyclic compound binding; oxidoreductase activity, acting on CH-OH group of donors; (S)-2-hydroxy-acid oxidase activity; carbohydrate derivative binding; catalytic activity; ribonucleotide binding; binding; anion binding; FMN b…				PF01070.13	FMN_dh
comp164059_c0_seq8	219	K		unknown	82.452	_ASVQEM(ox)K(su)R_	0.66405	2	532.756	1		chloroplast	response to oxidative stress; response to stimulus; response to stress;	intracellular organelle; chloroplast part; plastid thylakoid lumen; cytoplasm; intracellular organelle part; chloroplast thylakoid; plastid part; intracellular part; thylakoid lumen; cell; organelle part; chloroplast; intracellular membrane-bounded organelle; organelle; cell part; intracellular; thylakoid; chloroplast thylakoid lumen; membrane-bounded organelle; plastid thylakoid; plastid; cytopl…	organic cyclic compound binding; heterocyclic compound binding; heme binding; catalytic activity; binding; antioxidant activity; peroxidase activity; tetrapyrrole binding; oxidoreductase activity; oxidoreductase activity, acting on peroxide as acceptor;				PF00141.18	peroxidase
comp164432_c0_seq2	380	K	Heat shock protein 81-1	HSP81	71.614	_ETLQQNK(su)ILK_	1.4108	2	657.867	1		cytosol	protein folding; metabolic process; cellular protein metabolic process; cellular macromolecule metabolic process; macromolecule metabolic process; protein metabolic process; primary metabolic process; cellular process; cellular metabolic process; organic substance metabolic process;		ATP binding; nucleoside phosphate binding; nucleoside binding; ion binding; protein binding; nucleotide binding; organic cyclic compound binding; heterocyclic compound binding; ribonucleoside binding; carbohydrate derivative binding; ribonucleotide binding; binding; purine ribonucleoside binding; anion binding; purine ribonucleotide binding; unfolded protein binding; adenyl ribonucleotide binding…				PF00183.13	HSP90
comp164432_c0_seq2	558	K	Heat shock protein 81-1	HSP81	74.841	_VEK(su)VVVSDR_	0.26689	2	565.806	1	.........EK..........	cytosol	protein folding; metabolic process; cellular protein metabolic process; cellular macromolecule metabolic process; macromolecule metabolic process; protein metabolic process; primary metabolic process; cellular process; cellular metabolic process; organic substance metabolic process;		ATP binding; nucleoside phosphate binding; nucleoside binding; ion binding; protein binding; nucleotide binding; organic cyclic compound binding; heterocyclic compound binding; ribonucleoside binding; carbohydrate derivative binding; ribonucleotide binding; binding; purine ribonucleoside binding; anion binding; purine ribonucleotide binding; unfolded protein binding; adenyl ribonucleotide binding…				PF00183.13	HSP90
comp164950_c1_seq1	426	K	Pectinesterase 1	PME1	65.374	_IDPNQNTGTSIQK(su)CR_	0.019004	2	916.434	1		chloroplast	developmental process; single-multicellular organism process; cellular component organization; developmental process involved in reproduction; developmental maturation; fruit development; reproductive process; system development; reproductive structure development; single-organism process; multicellular organismal process; cell wall organization; cell wall modification; cell wall organization or …	cell wall; external encapsulating structure; cell; extracellular region; cell part; cell periphery;	aspartyl esterase activity; carboxylic ester hydrolase activity; enzyme regulator activity; catalytic activity; pectinesterase activity; hydrolase activity, acting on ester bonds; hydrolase activity; molecular function regulator; enzyme inhibitor activity;				PF01095.14	Pectinesterase
comp165523_c0_seq1	124	K		unknown	96.379	_SLGTEYDEK(su)VLPSIGNEVLK_	0.35845	2	1146.09	1	.........EK..........	chloroplast							PF01145.20	Band_7
comp165780_c0_seq3	176	K	NADH-cytochrome b5 reductase-like protein	CBR2	89.369	_GPIEK(su)LR_	0.9475	2	456.761	1	.........EK..........	mitochondria	response to osmotic stress; response to salt stress; response to stimulus; response to stress; response to abiotic stimulus;	intracellular organelle; mitochondrial part; external encapsulating structure; cell periphery; intracellular organelle part; organelle envelope; cytoplasm; intracellular part; cell; mitochondrion; organelle part; mitochondrial envelope; intracellular membrane-bounded organelle; membrane-enclosed lumen; organelle; organelle envelope lumen; intracellular; mitochondrial intermembrane space; cell par…	oxidoreductase activity, acting on NAD(P)H; oxidoreductase activity, acting on NAD(P)H, heme protein as acceptor; transition metal ion binding; catalytic activity; binding; cytochrome-b5 reductase activity, acting on NAD(P)H; ion binding; metal ion binding; cation binding; copper ion binding; oxidoreductase activity;				PF00175.16	NAD_binding_1
comp165780_c0_seq3	184	K	NADH-cytochrome b5 reductase-like protein	CBR2	56.091	_YSPNMK(su)K_	-1.3396	2	484.231	1		mitochondria	response to osmotic stress; response to salt stress; response to stimulus; response to stress; response to abiotic stimulus;	intracellular organelle; mitochondrial part; external encapsulating structure; cell periphery; intracellular organelle part; organelle envelope; cytoplasm; intracellular part; cell; mitochondrion; organelle part; mitochondrial envelope; intracellular membrane-bounded organelle; membrane-enclosed lumen; organelle; organelle envelope lumen; intracellular; mitochondrial intermembrane space; cell par…	oxidoreductase activity, acting on NAD(P)H; oxidoreductase activity, acting on NAD(P)H, heme protein as acceptor; transition metal ion binding; catalytic activity; binding; cytochrome-b5 reductase activity, acting on NAD(P)H; ion binding; metal ion binding; cation binding; copper ion binding; oxidoreductase activity;				PF00175.16	NAD_binding_1
comp165780_c0_seq3	208	K	NADH-cytochrome b5 reductase-like protein	CBR2	53.089	_AILK(su)NPDDK_	-0.93345	2	557.293	1		mitochondria	response to osmotic stress; response to salt stress; response to stimulus; response to stress; response to abiotic stimulus;	intracellular organelle; mitochondrial part; external encapsulating structure; cell periphery; intracellular organelle part; organelle envelope; cytoplasm; intracellular part; cell; mitochondrion; organelle part; mitochondrial envelope; intracellular membrane-bounded organelle; membrane-enclosed lumen; organelle; organelle envelope lumen; intracellular; mitochondrial intermembrane space; cell par…	oxidoreductase activity, acting on NAD(P)H; oxidoreductase activity, acting on NAD(P)H, heme protein as acceptor; transition metal ion binding; catalytic activity; binding; cytochrome-b5 reductase activity, acting on NAD(P)H; ion binding; metal ion binding; cation binding; copper ion binding; oxidoreductase activity;				PF00175.16	NAD_binding_1
comp166158_c0_seq5	251	K		unknown	103.43	_VLVTDQK(su)ISTIK_	0.76753	2	722.917	1	...K......K..........	mitochondria	protein folding; metabolic process; cellular macromolecule metabolic process; cellular protein metabolic process; macromolecule metabolic process; protein metabolic process; primary metabolic process; cellular process; cellular metabolic process; protein refolding; organic substance metabolic process;	organelle; intracellular membrane-bounded organelle; intracellular organelle; cell part; intracellular; cytoplasm; intracellular part; membrane-bounded organelle; cell; plastid; cytoplasmic part; chloroplast;	ATP binding; nucleoside phosphate binding; nucleoside binding; ion binding; nucleotide binding; organic cyclic compound binding; heterocyclic compound binding; ribonucleoside binding; carbohydrate derivative binding; ribonucleotide binding; binding; purine ribonucleoside binding; anion binding; purine ribonucleotide binding; adenyl ribonucleotide binding; adenyl nucleotide binding; purine nucleos…				PF00118.19	Cpn60_TCP1
comp166449_c0_seq3	359	K	DEAD-box ATP-dependent RNA helicase 53	Os07g0143700	67.981	_DK(su)TLAAFR_	1.228	2	511.269	1		chloroplast			nucleoside phosphate binding; ATP-dependent helicase activity; hydrolase activity, acting on acid anhydrides; hydrolase activity; ATPase activity; organic cyclic compound binding; heterocyclic compound binding; pyrophosphatase activity; catalytic activity; ribonucleotide binding; binding; purine ribonucleoside binding; anion binding; adenyl ribonucleotide binding; adenyl nucleotide binding; hydro…				PF00270.24	DEAD
comp166487_c0_seq7	61	K		unknown	94.85	_NVIIEK(su)NHK_	0.55673	2	597.827	1	.........EK..........	mitochondria	response to stress; cellular protein metabolic process; response to stimulus; primary metabolic process; cellular metabolic process; response to metal ion; organic substance metabolic process; protein folding; metabolic process; response to chemical; cellular macromolecule metabolic process; response to cadmium ion; protein metabolic process; macromolecule metabolic process; response to inorganic…	membrane; intracellular organelle; bounding membrane of organelle; organelle membrane; intracellular organelle part; cytoplasm; intracellular part; cell; organelle part; mitochondrion; intracellular membrane-bounded organelle; organelle; intracellular; cell part; vacuolar part; vacuole; vacuolar membrane; membrane-bounded organelle; cytoplasmic part;	ATP binding; nucleoside phosphate binding; nucleoside binding; ion binding; nucleotide binding; organic cyclic compound binding; heterocyclic compound binding; ribonucleoside binding; carbohydrate derivative binding; ribonucleotide binding; binding; purine ribonucleoside binding; anion binding; purine ribonucleotide binding; adenyl ribonucleotide binding; adenyl nucleotide binding; purine nucleos…				PF00118.19	Cpn60_TCP1
comp166487_c0_seq7	224	K		unknown	84.568	_ILELALK(su)R_	-4.5865	2	528.327	1		mitochondria	response to stress; cellular protein metabolic process; response to stimulus; primary metabolic process; cellular metabolic process; response to metal ion; organic substance metabolic process; protein folding; metabolic process; response to chemical; cellular macromolecule metabolic process; response to cadmium ion; protein metabolic process; macromolecule metabolic process; response to inorganic…	membrane; intracellular organelle; bounding membrane of organelle; organelle membrane; intracellular organelle part; cytoplasm; intracellular part; cell; organelle part; mitochondrion; intracellular membrane-bounded organelle; organelle; intracellular; cell part; vacuolar part; vacuole; vacuolar membrane; membrane-bounded organelle; cytoplasmic part;	ATP binding; nucleoside phosphate binding; nucleoside binding; ion binding; nucleotide binding; organic cyclic compound binding; heterocyclic compound binding; ribonucleoside binding; carbohydrate derivative binding; ribonucleotide binding; binding; purine ribonucleoside binding; anion binding; purine ribonucleotide binding; adenyl ribonucleotide binding; adenyl nucleotide binding; purine nucleos…				PF00118.19	Cpn60_TCP1
comp166660_c0_seq2	137	K		unknown	79.652	_QAVVNPENTFFSVK(su)R_	1.2225	2	918.468	1		chloroplast	protein folding; metabolic process; response to stress; cellular protein metabolic process; cellular macromolecule metabolic process; macromolecule metabolic process; protein metabolic process; response to stimulus; primary metabolic process; cellular process; cellular metabolic process; organic substance metabolic process;	intracellular organelle; chloroplast part; cytoplasm; intracellular organelle part; plastid part; intracellular part; plastid stroma; cell; organelle part; chloroplast; organelle; intracellular membrane-bounded organelle; cell part; intracellular; membrane-bounded organelle; plastid; cytoplasmic part; chloroplast stroma;	ATP binding; nucleoside phosphate binding; nucleoside binding; ion binding; protein binding; nucleotide binding; organic cyclic compound binding; heterocyclic compound binding; ribonucleoside binding; carbohydrate derivative binding; ribonucleotide binding; binding; purine ribonucleoside binding; anion binding; purine ribonucleotide binding; unfolded protein binding; adenyl ribonucleotide binding…				PF00012.15	HSP70
comp166847_c0_seq7	46	K	Glycerate dehydrogenase	HPR	124.98	_VEICTEK(su)K_	-0.62325	2	553.774	1	.........EK..........	mitochondria	oxidative photosynthetic carbon pathway; metabolic process; cellular metabolic compound salvage; biosynthetic process; photorespiration; cellular metabolic process; cellular process; cellular biosynthetic process;	organelle; intracellular membrane-bounded organelle; intracellular organelle; cell part; intracellular; peroxisome; microbody; cytoplasm; intracellular part; cell; membrane-bounded organelle; cytoplasmic part;	organic cyclic compound binding; heterocyclic compound binding; oxidoreductase activity, acting on CH-OH group of donors; oxidoreductase activity, acting on the CH-OH group of donors, NAD or NADP as acceptor; nucleoside phosphate binding; NAD binding; glycerate dehydrogenase activity; catalytic activity; binding; nucleotide binding; cofactor binding; small molecule binding; coenzyme binding; oxid…				PF00389.25	2-Hacid_dh
comp167321_c2_seq5	586	K	Cucumisin	unknown	94.122	_FLCGQGYTTK(su)NLR_	0.18076	2	829.404	1		cytosol	negative regulation of biological process; primary metabolic process; negative regulation of catalytic activity; negative regulation of metabolic process; organic substance metabolic process; metabolic process; regulation of biological process; regulation of catalytic activity; regulation of molecular function; regulation of metabolic process; negative regulation of molecular function; proteolysi…	extracellular region;	serine-type endopeptidase activity; endopeptidase activity; peptidase activity; identical protein binding; catalytic activity; serine hydrolase activity; binding; serine-type peptidase activity; peptidase activity, acting on L-amino acid peptides; hydrolase activity; protein binding;				PF00082.17	Peptidase_S8
comp167978_c0_seq3	162	K	Germin-like protein 5-1	Os05g0277500	71.806	_GLVHFQK(su)NNGDK_	-1.0344	3	486.244	1		chloroplast		apoplast; extracellular region;	cation binding; metal ion binding; nutrient reservoir activity; transition metal ion binding; binding; manganese ion binding; ion binding;				PF00190.17	Cupin_1
comp167978_c0_seq3	210	K	Germin-like protein 5-1	Os05g0277500	126.19	_AFQISTK(su)EVEK_	0.37112	2	690.356	1	...K......K..........	chloroplast		apoplast; extracellular region;	cation binding; metal ion binding; nutrient reservoir activity; transition metal ion binding; binding; manganese ion binding; ion binding;				PF00190.17	Cupin_1
comp168079_c0_seq2	9	K	Fructose-bisphosphate aldolase cytoplasmic isozyme	FBA	118.48	_YK(su)DELIANAAYIGTPGK_	2.217	3	641.995	1		cytosol	single-organism carbohydrate catabolic process; glycolytic process; single-organism catabolic process; small molecule metabolic process; single-organism cellular process; single-organism process; carbohydrate metabolic process; primary metabolic process; cellular metabolic process; organic substance metabolic process; carbohydrate catabolic process; single-organism carbohydrate metabolic process;…		lyase activity; fructose-bisphosphate aldolase activity; aldehyde-lyase activity; catalytic activity; carbon-carbon lyase activity;				PF00274.14	Glycolytic
comp168079_c0_seq2	94	K	Fructose-bisphosphate aldolase cytoplasmic isozyme	FBA	91.889	_TADGKPFVEVLK(su)EGGVLPGIK_	-1.2342	3	752.082	1	...K......K..........	cytosol	single-organism carbohydrate catabolic process; glycolytic process; single-organism catabolic process; small molecule metabolic process; single-organism cellular process; single-organism process; carbohydrate metabolic process; primary metabolic process; cellular metabolic process; organic substance metabolic process; carbohydrate catabolic process; single-organism carbohydrate metabolic process;…		lyase activity; fructose-bisphosphate aldolase activity; aldehyde-lyase activity; catalytic activity; carbon-carbon lyase activity;				PF00274.14	Glycolytic
comp168079_c0_seq2	103	K	Fructose-bisphosphate aldolase cytoplasmic isozyme	FBA	87.719	_EGGVLPGIK(su)VDK_	-4.0152	2	656.361	1		cytosol	single-organism carbohydrate catabolic process; glycolytic process; single-organism catabolic process; small molecule metabolic process; single-organism cellular process; single-organism process; carbohydrate metabolic process; primary metabolic process; cellular metabolic process; organic substance metabolic process; carbohydrate catabolic process; single-organism carbohydrate metabolic process;…		lyase activity; fructose-bisphosphate aldolase activity; aldehyde-lyase activity; catalytic activity; carbon-carbon lyase activity;				PF00274.14	Glycolytic
comp168079_c0_seq2	132	K	Fructose-bisphosphate aldolase cytoplasmic isozyme	FBA	55.314	_CAK(su)YYEAGAR_	-0.95655	2	644.785	1		cytosol	single-organism carbohydrate catabolic process; glycolytic process; single-organism catabolic process; small molecule metabolic process; single-organism cellular process; single-organism process; carbohydrate metabolic process; primary metabolic process; cellular metabolic process; organic substance metabolic process; carbohydrate catabolic process; single-organism carbohydrate metabolic process;…		lyase activity; fructose-bisphosphate aldolase activity; aldehyde-lyase activity; catalytic activity; carbon-carbon lyase activity;				PF00274.14	Glycolytic
comp168079_c0_seq2	225	K	Fructose-bisphosphate aldolase cytoplasmic isozyme	FBA	112.34	_ALNDHHVLLEGTLLK(su)PNM(ox)VTPGSDSAK_	-0.040439	3	991.838	1		cytosol	single-organism carbohydrate catabolic process; glycolytic process; single-organism catabolic process; small molecule metabolic process; single-organism cellular process; single-organism process; carbohydrate metabolic process; primary metabolic process; cellular metabolic process; organic substance metabolic process; carbohydrate catabolic process; single-organism carbohydrate metabolic process;…		lyase activity; fructose-bisphosphate aldolase activity; aldehyde-lyase activity; catalytic activity; carbon-carbon lyase activity;				PF00274.14	Glycolytic
comp168079_c0_seq2	306	K	Fructose-bisphosphate aldolase cytoplasmic isozyme	FBA	105.65	_ALQQSTLK(su)AWAGK_	1.1006	2	751.404	1		cytosol	single-organism carbohydrate catabolic process; glycolytic process; single-organism catabolic process; small molecule metabolic process; single-organism cellular process; single-organism process; carbohydrate metabolic process; primary metabolic process; cellular metabolic process; organic substance metabolic process; carbohydrate catabolic process; single-organism carbohydrate metabolic process;…		lyase activity; fructose-bisphosphate aldolase activity; aldehyde-lyase activity; catalytic activity; carbon-carbon lyase activity;				PF00274.14	Glycolytic
comp168146_c0_seq8	70	K		unknown	65.278	_AVAVLK(su)GSSK_	1.1633	2	530.306	1	...K......K..........	chloroplast	superoxide metabolic process; cellular response to stress; cellular response to stimulus; response to superoxide; cellular response to reactive oxygen species; response to stress; cellular response to superoxide; cellular response to oxygen radical; response to reactive oxygen species; single-organism cellular process; response to oxygen-containing compound; single-organism process; response to s…		superoxide dismutase activity; transition metal ion binding; catalytic activity; oxidoreductase activity, acting on superoxide radicals as acceptor; binding; ion binding; antioxidant activity; metal ion binding; cation binding; copper ion binding; zinc ion binding; oxidoreductase activity;				PF00080.15	Sod_Cu
comp168471_c0_seq12	241	K		unknown	70.256	_AVK(su)ESFSK_	0.46293	2	498.256	1		cytosol
comp168471_c0_seq2	34	K		unknown	80.102	_EHTAVSAVYVK(su)NVEPK_	0.66776	3	624.323	1		cytosol
comp168471_c0_seq2	135	K		unknown	72.434	_NILESPNIK(su)K_	-1.7372	2	628.348	1		cytosol
comp168762_c0_seq9	490	K		unknown	86.898	_LASK(su)VDAIK_	0.10271	2	522.8	1		chloroplast	protein folding; metabolic process; cellular macromolecule metabolic process; cellular protein metabolic process; macromolecule metabolic process; protein metabolic process; primary metabolic process; cellular process; cellular metabolic process; protein refolding; organic substance metabolic process;	organelle; intracellular membrane-bounded organelle; intracellular organelle; cell part; intracellular; cytoplasm; intracellular part; membrane-bounded organelle; cell; plastid; cytoplasmic part; chloroplast;	ATP binding; nucleoside phosphate binding; nucleoside binding; ion binding; nucleotide binding; organic cyclic compound binding; heterocyclic compound binding; ribonucleoside binding; carbohydrate derivative binding; ribonucleotide binding; binding; purine ribonucleoside binding; anion binding; purine ribonucleotide binding; adenyl ribonucleotide binding; adenyl nucleotide binding; purine nucleos…				PF00118.19	Cpn60_TCP1
comp169021_c0_seq2	146	K		unknown	56.936	_ELK(su)EAGSPDLR_	1.4537	2	657.83	1		chloroplast	response to stress; defense response to bacterium; oxidation-reduction process; single-organism cellular process; defense response to other organism; single-organism process; photosynthesis, light reaction; response to external biotic stimulus; response to stimulus; cellular metabolic process; response to other organism; multi-organism process; response to biotic stimulus; photosynthetic electron…	membrane; intracellular organelle; chloroplast thylakoid membrane; chloroplast part; plastid envelope; chloroplast thylakoid; organelle envelope; intracellular organelle part; cytoplasm; thylakoid membrane; plastid part; intracellular part; cell; organelle part; chloroplast envelope; photosynthetic membrane; chloroplast; intracellular membrane-bounded organelle; organelle; intracellular; cell par…
comp169021_c0_seq2	182	K		unknown	57.414	_FK(su)DPGNTTLFIIDK_	2.0138	2	854.943	1		chloroplast	response to stress; defense response to bacterium; oxidation-reduction process; single-organism cellular process; defense response to other organism; single-organism process; photosynthesis, light reaction; response to external biotic stimulus; response to stimulus; cellular metabolic process; response to other organism; multi-organism process; response to biotic stimulus; photosynthetic electron…	membrane; intracellular organelle; chloroplast thylakoid membrane; chloroplast part; plastid envelope; chloroplast thylakoid; organelle envelope; intracellular organelle part; cytoplasm; thylakoid membrane; plastid part; intracellular part; cell; organelle part; chloroplast envelope; photosynthetic membrane; chloroplast; intracellular membrane-bounded organelle; organelle; intracellular; cell par…
comp169078_c0_seq9	75	K	14-3-3-like protein	unknown	116.03	_IISSIEQK(su)EESR_	-0.70953	2	759.886	1		plasma membrane			protein domain specific binding; protein binding; binding;				PF00244.15	2014/3/3
comp169078_c0_seq9	142	K	14-3-3-like protein	unknown	68.536	_YLAEFK(su)TGAER_	-1.2707	2	692.841	1		plasma membrane			protein domain specific binding; protein binding; binding;				PF00244.15	2014/3/3
comp169096_c0_seq6	87	K	Cationic peroxidase SPC4	SORBIDRAFT_03g046810	79.492	_DPTM(ox)DQTFFK(su)NLR_	1.7777	2	864.899	1		chloroplast	metabolic process; hydrogen peroxide metabolic process; reactive oxygen species metabolic process; single-organism catabolic process; single-organism metabolic process; single-organism cellular process; single-organism process; cellular catabolic process; catabolic process; cellular process; cellular metabolic process; hydrogen peroxide catabolic process;	extracellular region;	organic cyclic compound binding; heterocyclic compound binding; heme binding; catalytic activity; binding; antioxidant activity; peroxidase activity; tetrapyrrole binding; oxidoreductase activity; oxidoreductase activity, acting on peroxide as acceptor;				PF00141.18	peroxidase
comp169317_c0_seq4	277	K	AB hydrolase superfamily protein YfhM	yfhM	60.255	_VQEYVQK(su)GGFK_	1.6995	2	691.851	1		peroxisome			hydrolase activity; catalytic activity;				PF12697.2	Abhydrolase_6
comp169409_c2_seq5	189	K	Glutathione S-transferase F12	GSTF12	77.732	_ETK(su)EIFSK_	0.22534	2	541.274	1		chloroplast	metabolic process; toxin metabolic process; single-organism metabolic process; single-organism catabolic process; single-organism cellular process; cellular catabolic process; single-organism process; toxin catabolic process; cellular process; cellular metabolic process; catabolic process; secondary metabolite catabolic process; secondary metabolic process;	intracellular part; cell; cell part; intracellular; cytoplasm;	transferase activity; catalytic activity;				PF07714.12	Pkinase_Tyr
comp169771_c1_seq8	181	K	Lactoylglutathione lyase	GLX	54.157	_ACGMK(su)LLK_	0.41032	2	510.764	1		cytosol			lactoylglutathione lyase activity; metal ion binding; cation binding; lyase activity; carbon-sulfur lyase activity; catalytic activity; binding; ion binding;				PF00903.20	Glyoxalase
comp169851_c0_seq2	177	K	Protein P21	unknown	135.47	_APGGCNNACTVFK(su)TDK_	-2.0326	2	920.404	1		chloroplast							PF00314.12	Thaumatin
comp169851_c0_seq2	198	K	Protein P21	unknown	60.55	_FFK(su)NLCPDAYSYPK_	0.14431	2	925.427	1		chloroplast							PF00314.12	Thaumatin
comp170465_c0_seq5	178	K		unknown	58.167	_IEK(su)MSNK_	-1.3034	2	475.237	1	.........EK..........	chloroplast							PF02576.12	DUF150
comp170506_c0_seq2	493	K		unknown	68.224	_NTM(ox)K(su)TTLK_	-0.021764	2	526.768	1		mitochondria		intracellular organelle; chloroplast part; plastid thylakoid lumen; cytoplasm; intracellular organelle part; chloroplast thylakoid; plastid part; intracellular part; thylakoid lumen; cell; organelle part; chloroplast; intracellular membrane-bounded organelle; organelle; cell part; intracellular; thylakoid; chloroplast thylakoid lumen; membrane-bounded organelle; plastid thylakoid; plastid; cytopl…	oxidoreductase activity, acting on diphenols and related substances as donors, oxygen as acceptor; oxidoreductase activity, acting on diphenols and related substances as donors; catalytic activity; binding; ion binding; catechol oxidase activity; cation binding; metal ion binding; oxidoreductase activity;				PF00264.15	Tyrosinase
comp170583_c0_seq12	119	K		unknown	91.867	_GLK(su)ATSETR_	0.56338	2	531.775	1		chloroplast		organelle; intracellular membrane-bounded organelle; intracellular organelle; cell part; intracellular; cytoplasm; intracellular part; membrane-bounded organelle; cell; plastid; cytoplasmic part; chloroplast;	structural molecule activity;				PF04755.7	PAP_fibrillin
comp170786_c2_seq2	20	K	Mitochondrial outer membrane protein porin 5	VDAC5	69.03	_DLLTK(su)DYSYDQK_	1.8662	2	794.872	1	...K......K..........	cytosol							PF01459.17	Porin_3
comp170786_c2_seq2	27	K	Mitochondrial outer membrane protein porin 5	VDAC5	73.927	_DYSYDQK(su)LTISTR_	0.34223	2	845.402	1	...K......K..........	cytosol							PF01459.17	Porin_3
comp170988_c0_seq6	7	K	Probable glutamate carboxypeptidase 2	AMP1	121.29	_LEK(su)LQNR_	-0.3716	2	500.775	1		nuclear	single-multicellular organism process; regulation of growth; regulation of flower development; leaf vascular tissue pattern formation; reproductive process; response to abiotic stimulus; pattern specification process; single-organism process; post-embryonic development; regulation of developmental growth; response to stimulus; regulation of multicellular organismal process; meristem maintenance; …	intrinsic component of membrane; membrane; integral component of membrane; membrane part;	carboxypeptidase activity; peptidase activity; exopeptidase activity; metallocarboxypeptidase activity; catalytic activity; binding; metalloexopeptidase activity; ion binding; peptidase activity, acting on L-amino acid peptides; cation binding; metal ion binding; hydrolase activity; metallopeptidase activity;				PF04389.12	Peptidase_M28
comp171502_c2_seq2	175	K		unknown	65.627	_ESFVK(su)TQALR_	2.1459	2	639.838	1		nuclear	metabolic process; cellular macromolecule metabolic process; cellular protein metabolic process; cellular protein modification process; macromolecule metabolic process; protein metabolic process; protein modification process; macromolecule modification; primary metabolic process; cellular metabolic process; cellular process; organic substance metabolic process; protein glutathionylation;	intracellular organelle; chloroplast part; plastid envelope; organelle envelope; intracellular organelle part; cytoplasm; plastid part; intracellular part; plastid stroma; cell; organelle part; chloroplast envelope; chloroplast; intracellular membrane-bounded organelle; organelle; intracellular; cell part; envelope; membrane-bounded organelle; plastid; cytoplasmic part; chloroplast stroma;	glutathione transferase activity; transferase activity, transferring alkyl or aryl (other than methyl) groups; catalytic activity; transferase activity;				PF13410.1	GST_C_2
comp171642_c0_seq3	217	K	NADP-dependent alkenal double bond reductase P2	P2	44.863	_ESDLNLALK(su)R_	-0.37955	2	629.836	1		nuclear	response to oxidative stress; response to stimulus; response to stress;	membrane; cell periphery; cell part; intracellular; cytoplasm; intracellular part; cytosol; cell; plasma membrane; cytoplasmic part;	cation binding; metal ion binding; zinc ion binding; transition metal ion binding; binding; ion binding;				PF00107.21	ADH_zinc_N
comp172250_c0_seq4	191	K		unknown	79.596	_ALK(su)QLTSK_	4.8227	2	494.787	1	...K......K..........	chloroplast	metabolic process; cellular metabolic process; cellular process; photosynthesis;	membrane; chloroplast thylakoid membrane; extrinsic component of membrane; chloroplast part; cytoplasm; chloroplast thylakoid; photosystem II oxygen evolving complex; thylakoid membrane; macromolecular complex; intracellular part; cell; organelle part; catalytic complex; membrane part; intracellular; cell part; plastid thylakoid membrane; membrane-bounded organelle; plastid; intracellular organel…	cation binding; metal ion binding; calcium ion binding; binding; ion binding;				PF05757.6	PsbQ
comp172657_c0_seq3	355	K	4-coumarate--CoA ligase-like 4	4CLL4	93.098	_EVIEGFK(su)EK_	1.0443	2	589.801	1		chloroplast			ATP binding; nucleoside phosphate binding; ligase activity; nucleoside binding; ion binding; nucleotide binding; organic cyclic compound binding; heterocyclic compound binding; ribonucleoside binding; carbohydrate derivative binding; catalytic activity; ribonucleotide binding; binding; purine ribonucleoside binding; anion binding; purine ribonucleotide binding; adenyl ribonucleotide binding; aden…				PF00501.23	AMP-binding
comp172657_c0_seq3	548	K	4-coumarate--CoA ligase-like 4	4CLL4	63.076	_VAFVK(su)EIPK_	1.2048	2	565.826	1		chloroplast			ATP binding; nucleoside phosphate binding; ligase activity; nucleoside binding; ion binding; nucleotide binding; organic cyclic compound binding; heterocyclic compound binding; ribonucleoside binding; carbohydrate derivative binding; catalytic activity; ribonucleotide binding; binding; purine ribonucleoside binding; anion binding; purine ribonucleotide binding; adenyl ribonucleotide binding; aden…				PF00501.23	AMP-binding
comp172657_c0_seq3	565	K	4-coumarate--CoA ligase-like 4	4CLL4	73.196	_DLIK(su)LATSK_	2.2347	2	544.814	1		chloroplast			ATP binding; nucleoside phosphate binding; ligase activity; nucleoside binding; ion binding; nucleotide binding; organic cyclic compound binding; heterocyclic compound binding; ribonucleoside binding; carbohydrate derivative binding; catalytic activity; ribonucleotide binding; binding; purine ribonucleoside binding; anion binding; purine ribonucleotide binding; adenyl ribonucleotide binding; aden…				PF00501.23	AMP-binding
comp173148_c1_seq5	87	K		unknown	69.176	_FMLDM(ox)K(su)R_	-0.54539	2	528.746	1		chloroplast							PF00390.14	malic
comp173148_c1_seq5	235	K		unknown	67.646	_VLPIM(ox)IDVGTNNEK(su)LLK_	-1.3322	3	671.703	1	.........EK..........	chloroplast							PF00390.14	malic
comp173486_c1_seq1	32	K	Histone H4	unknown	109.72	_DNIQGITK(su)PAIR_	1.2738	2	713.388	1		nuclear	cellular component biogenesis; cellular component organization; nucleosome organization; cellular macromolecular complex assembly; chromatin assembly or disassembly; protein complex subunit organization; macromolecular complex subunit organization; protein-DNA complex assembly; DNA packaging; nucleosome assembly; chromosome organization; cellular component assembly; macromolecular complex assembl…	intracellular organelle; intracellular non-membrane-bounded organelle; intracellular organelle part; macromolecular complex; intracellular part; cell; organelle part; DNA bending complex; chromosomal part; nucleosome; non-membrane-bounded organelle; intracellular membrane-bounded organelle; organelle; nucleus; chromatin; cell part; intracellular; chromosome; membrane-bounded organelle; protein co…	organic cyclic compound binding; heterocyclic compound binding; DNA binding; binding; nucleic acid binding;				PF00125.19	Histone
comp173486_c1_seq1	92	K	Histone H4	unknown	94.122	_TVTAM(ox)DVVYALK(su)R_	0.47919	2	791.911	1		nuclear	cellular component biogenesis; cellular component organization; nucleosome organization; cellular macromolecular complex assembly; chromatin assembly or disassembly; protein complex subunit organization; macromolecular complex subunit organization; protein-DNA complex assembly; DNA packaging; nucleosome assembly; chromosome organization; cellular component assembly; macromolecular complex assembl…	intracellular organelle; intracellular non-membrane-bounded organelle; intracellular organelle part; macromolecular complex; intracellular part; cell; organelle part; DNA bending complex; chromosomal part; nucleosome; non-membrane-bounded organelle; intracellular membrane-bounded organelle; organelle; nucleus; chromatin; cell part; intracellular; chromosome; membrane-bounded organelle; protein co…	organic cyclic compound binding; heterocyclic compound binding; DNA binding; binding; nucleic acid binding;				PF00125.19	Histone
comp173527_c0_seq6	785	K	Chaperone protein ClpB1	CLPB1	97.431	_LQM(ox)K(su)DVAVR_	-0.29235	2	588.308	1	...K......K..........	cytosol	cellular response to stress; cellular response to stimulus; response to stress; cellular response to heat; response to heat; response to abiotic stimulus; response to temperature stimulus; response to stimulus; cellular process;	organelle; intracellular membrane-bounded organelle; intracellular organelle; nucleus; cell part; intracellular; cytoplasm; intracellular part; membrane-bounded organelle; cytosol; cell; cytoplasmic part;	ATP binding; nucleoside phosphate binding; nucleoside binding; ion binding; hydrolase activity, acting on acid anhydrides; hydrolase activity; nucleotide binding; nucleoside-triphosphatase activity; organic cyclic compound binding; heterocyclic compound binding; ribonucleoside binding; carbohydrate derivative binding; pyrophosphatase activity; catalytic activity; ribonucleotide binding; binding; …				PF07724.9	AAA_2
comp173626_c0_seq2	111	K	Serpin-ZXA	Os03g0610650	68.676	_STFK(su)DVITSAYK_	1.2086	2	730.369	1		chloroplast			serine-type endopeptidase inhibitor activity; enzyme regulator activity; peptidase inhibitor activity; peptidase regulator activity; endopeptidase regulator activity; enzyme inhibitor activity; molecular function regulator; endopeptidase inhibitor activity;				PF00079.15	Serpin
comp173626_c0_seq2	130	K	Serpin-ZXA	Os03g0610650	62.088	_ALDFQAK(su)ADDAR_	-0.83014	2	710.839	1	...K......K..........	chloroplast			serine-type endopeptidase inhibitor activity; enzyme regulator activity; peptidase inhibitor activity; peptidase regulator activity; endopeptidase regulator activity; enzyme inhibitor activity; molecular function regulator; endopeptidase inhibitor activity;				PF00079.15	Serpin
comp174253_c1_seq11	51	K	Glutathione S-transferase U24	GSTU24	132.32	_SELLLK(su)SNPVHK_	0.54149	2	732.906	1		cytosol	metabolic process; toxin metabolic process; single-organism metabolic process; single-organism catabolic process; single-organism cellular process; cellular catabolic process; single-organism process; toxin catabolic process; cellular process; cellular metabolic process; catabolic process; secondary metabolite catabolic process; secondary metabolic process;	intracellular part; cell; cell part; intracellular; cytoplasm;	modified amino acid binding; catalytic activity; peptide binding; binding; ion binding; anion binding; glutathione binding; amide binding; oligopeptide binding; transferase activity; sulfur compound binding;				PF13410.1	GST_C_2
comp174260_c0_seq2	101	K	Putative pleiotropic drug resistance protein 7	PDR7	108.46	_IATIK(su)VVR_	-0.16027	2	500.313	1		nuclear	transport; localization; establishment of localization;	intrinsic component of membrane; membrane; integral component of membrane; membrane part;	ATP binding; nucleoside phosphate binding; nucleoside binding; ion binding; hydrolase activity, acting on acid anhydrides; hydrolase activity; nucleotide binding; nucleoside-triphosphatase activity; ATPase activity; organic cyclic compound binding; heterocyclic compound binding; ribonucleoside binding; carbohydrate derivative binding; pyrophosphatase activity; catalytic activity; ribonucleotide b…				PF00005.22	ABC_tran
comp174260_c0_seq2	115	K	Putative pleiotropic drug resistance protein 7	PDR7	57.175	_EAK(su)ELIEGLPK_	0.41277	2	663.861	1		nuclear	transport; localization; establishment of localization;	intrinsic component of membrane; membrane; integral component of membrane; membrane part;	ATP binding; nucleoside phosphate binding; nucleoside binding; ion binding; hydrolase activity, acting on acid anhydrides; hydrolase activity; nucleotide binding; nucleoside-triphosphatase activity; ATPase activity; organic cyclic compound binding; heterocyclic compound binding; ribonucleoside binding; carbohydrate derivative binding; pyrophosphatase activity; catalytic activity; ribonucleotide b…				PF00005.22	ABC_tran
comp174285_c1_seq7	46	K		unknown	96.745	_VVAAALNPVDFK(su)R_	0.58552	2	750.414	1		chloroplast	response to cold; response to stimulus; response to stress; response to abiotic stimulus; response to temperature stimulus;	intracellular organelle; apoplast; chloroplast part; plastid envelope; organelle envelope; intracellular organelle part; cytoplasm; plastid part; intracellular part; plastid stroma; cell; extracellular region; organelle part; chloroplast envelope; chloroplast; organelle; intracellular membrane-bounded organelle; intracellular; cell part; envelope; thylakoid; membrane-bounded organelle; plastid; s…	oxidoreductase activity, acting on the CH-CH group of donors; transition metal ion binding; oxidoreductase activity, acting on the CH-CH group of donors, NAD or NADP as acceptor; catalytic activity; binding; ion binding; metal ion binding; cation binding; zinc ion binding; oxidoreductase activity; enone reductase activity;				PF13602.1	ADH_zinc_N_2
comp174355_c0_seq6	66	K	4-coumarate--CoA ligase-like 4	4CLL4	83.137	_TEEGK(su)PLVLNVVR_	-0.81524	2	777.43	1		chloroplast			ATP binding; nucleoside phosphate binding; ligase activity; nucleoside binding; ion binding; nucleotide binding; organic cyclic compound binding; heterocyclic compound binding; ribonucleoside binding; carbohydrate derivative binding; catalytic activity; ribonucleotide binding; binding; purine ribonucleoside binding; anion binding; purine ribonucleotide binding; adenyl ribonucleotide binding; aden…				PF00155.16	Aminotran_1_2
comp174355_c0_seq6	302	K	4-coumarate--CoA ligase-like 4	4CLL4	105.98	_VESQLK(su)LVIR_	-2.2097	2	642.88	1		chloroplast			ATP binding; nucleoside phosphate binding; ligase activity; nucleoside binding; ion binding; nucleotide binding; organic cyclic compound binding; heterocyclic compound binding; ribonucleoside binding; carbohydrate derivative binding; catalytic activity; ribonucleotide binding; binding; purine ribonucleoside binding; anion binding; purine ribonucleotide binding; adenyl ribonucleotide binding; aden…				PF00155.16	Aminotran_1_2
comp174404_c0_seq2	78	K	Pathogenesis-related protein 1	PR1	67.019	_LDFIDHEK(su)LELK_	-1.0967	3	533.947	1	.........EK..........	cytosol	defense response; response to stimulus; response to stress; response to biotic stimulus;	intracellular part; cell; cell part; intracellular; cytoplasm;					PF00407.14	Bet_v_1
comp174404_c0_seq2	82	K	Pathogenesis-related protein 1	PR1	94.569	_LELK(su)TSVVEGGDLGSK_	0.82901	2	866.454	1		cytosol	defense response; response to stimulus; response to stress; response to biotic stimulus;	intracellular part; cell; cell part; intracellular; cytoplasm;					PF00407.14	Bet_v_1
comp174404_c0_seq2	103	K	Pathogenesis-related protein 1	PR1	118.52	_IESATSHIK(su)VEPK_	-0.64842	2	769.907	1		cytosol	defense response; response to stimulus; response to stress; response to biotic stimulus;	intracellular part; cell; cell part; intracellular; cytoplasm;					PF00407.14	Bet_v_1
comp174404_c0_seq7	94	K		unknown	107.39	_KAQEAFIK(su)SIK_	-0.60198	2	681.885	1	...K......K..........	cytosol							PF00407.14	Bet_v_1
comp174404_c0_seq7	97	K		unknown	153.22	_SIK(su)AVEEHLIANPGAYA_	-2.6675	2	941.981	1		cytosol							PF00407.14	Bet_v_1
comp174528_c1_seq6	130	K		unknown	60.561	_DKPTLIK(su)VTTTIGYGSPNK_	-0.4268	3	711.719	0.923088	...K......K..........	peroxisome		intracellular organelle; membrane; chloroplast thylakoid membrane; chloroplast part; cytoplasm; intracellular organelle part; chloroplast thylakoid; thylakoid membrane; plastid part; intracellular part; cell; organelle part; chloroplast; photosynthetic membrane; intracellular membrane-bounded organelle; organelle; intracellular; cell part; thylakoid; plastid thylakoid membrane; membrane-bounded o…	catalytic activity; binding; transferase activity, transferring aldehyde or ketonic groups; ion binding; cation binding; metal ion binding; transferase activity; transketolase activity;				PF00456.16	Transketolase_N
comp174528_c1_seq6	283	K		unknown	112.42	_SYGDFQK(su)ATPEER_	0.93583	2	814.365	1	...K......K..........	peroxisome		intracellular organelle; membrane; chloroplast thylakoid membrane; chloroplast part; cytoplasm; intracellular organelle part; chloroplast thylakoid; thylakoid membrane; plastid part; intracellular part; cell; organelle part; chloroplast; photosynthetic membrane; intracellular membrane-bounded organelle; organelle; intracellular; cell part; thylakoid; plastid thylakoid membrane; membrane-bounded o…	catalytic activity; binding; transferase activity, transferring aldehyde or ketonic groups; ion binding; cation binding; metal ion binding; transferase activity; transketolase activity;				PF00456.16	Transketolase_N
comp174582_c1_seq6	145	K		unknown	70.028	_LITVK(su)PDTK_	0.69664	2	557.821	1		chloroplast	response to osmotic stress; response to salt stress; response to stimulus; response to stress; response to abiotic stimulus;	organelle; intracellular membrane-bounded organelle; intracellular organelle; cell part; intracellular; cytoplasm; intracellular part; membrane-bounded organelle; cell; mitochondrion; cytoplasmic part;	transition metal ion binding; catalytic activity; binding; cobalt ion binding; ion binding; metal ion binding; cation binding;				PF00571.23	CBS
comp174676_c2_seq9	465	K		unknown	126.77	_VEK(su)VLELVHIAANK_	1.3964	2	831.975	1	.........EK..........	cytosol
comp174707_c0_seq1	171	K		unknown	115.57	_SPSDVGAAGLQK(su)K_	0.74711	2	679.352	1		cytosol
comp174764_c0_seq9	427	K		unknown	71.614	_DLYVK(su)SVQR_	0.81852	2	604.319	1		cytosol
comp174764_c0_seq9	471	K		unknown	56.514	_NATLTNEK(su)EVDAHPIR_	-0.12924	3	636.653	1	.........EK..........	cytosol
comp174764_c0_seq9	571	K		unknown	68.657	_ETVLEK(su)SSR_	1.0701	2	574.793	1	.........EK..........	cytosol
comp174799_c0_seq20	404	K		unknown	109.83	_IIIQK(su)QNDFK_	0.31162	2	673.869	1		cytosol
comp174889_c2_seq14	21	K		unknown	97.095	_EVYEK(su)KPEVFNQLAEGQSPK_	0.42203	3	807.404	0.87698	.........EK..........	chloroplast
comp174986_c1_seq5	75	K		unknown	121.21	_EAGVEHK(su)IDFIESDAVPALDK_	-0.41985	3	795.06	1	...K......K..........	cytosol
comp174986_c1_seq5	165	K		unknown	73.951	_LNEK(su)LAADTR_	0.51242	2	615.82	1	.........EK..........	cytosol
comp175070_c2_seq4	107	K		unknown	60.064	_YK(su)EDINIMK_	-1.2188	2	627.308	1		chloroplast
comp175070_c2_seq4	114	K		unknown	79.86	_YKEDINIM(ox)K(su)NM(ox)NFDAYR_	-3.6923	3	766.345	1	...K......K..........	chloroplast
comp175090_c0_seq36	261	K		unknown	62.466	_VAEK(su)LAGDLR_	0.58862	2	586.319	1	.........EK..........	mitochondria
comp175264_c0_seq7	119	K		unknown	101.6	_EAAEIIK(su)K_	-0.76959	2	501.279	1		cytosol
comp175264_c0_seq7	203	K		unknown	74.611	_M(ox)EK(su)FYWAPTR_	0.39726	2	722.832	1		cytosol
comp175333_c0_seq2	117	K		unknown	61.78	_EPILCK(su)NVPR_	1.0691	2	663.348	1		cytosol
comp175454_c0_seq1	193	K		unknown	70.552	_AFQK(su)AYYTR_	-0.74783	2	624.306	1		plasma membrane
comp175493_c0_seq2	418	K		unknown	69.485	_TVK(su)NVGGLGCGDLGCR_	-1.7114	2	881.914	1		chloroplast
comp175511_c0_seq1	134	K		unknown	64.82	_DEVM(ox)K(su)IMPVQK_	0.73622	2	717.354	1		chloroplast
comp175689_c0_seq7	57	K		unknown	67.032	_VAVIK(su)AVR_	-0.35962	2	478.3	1		cytosol
comp175813_c0_seq5	11	K		unknown	88.101	_SPEPEVK(su)IVVDR_	-2.3666	2	734.388	1		plasma membrane
comp175815_c0_seq1	438	K		unknown	56.043	_ATLK(su)SDGVFR_	0.94519	2	597.312	1		plasma membrane
comp179551_c0_seq1	370	K		unknown	54.611	_QDMETK(su)WK_	-4.5285	2	583.263	1		plasma membrane
comp180326_c0_seq1	46	K		unknown	63.148	_NVK(su)GPVR_	1.0368	2	435.246	1		chloroplast
comp210541_c0_seq1	43	K		unknown	70.552	_IVEDFK(su)NFAK_	-0.35607	2	655.835	1	...K......K..........	cytosol	regulation of cellular process; single organism signaling; cellular response to stimulus; cellular response to organic substance; single-organism cellular process; cytokinin-activated signaling pathway; single-organism process; response to organic substance; signaling; response to stimulus; response to cytokinin; primary metabolic process; carbohydrate metabolic process; hormone-mediated signalin…	organelle; intracellular membrane-bounded organelle; intracellular organelle; cell part; intracellular; cytoplasm; intracellular part; membrane-bounded organelle; cell; plastid; cytoplasmic part; chloroplast;	catalytic activity; binding; ion binding; hydrolase activity, acting on glycosyl bonds; glucosidase activity; beta-glucosidase activity; hydrolase activity, hydrolyzing O-glycosyl compounds; cation binding; hydrolase activity;				PF00232.13	Glyco_hydro_1
comp232336_c0_seq1	16	K	5-methyltetrahydropteroyltriglutamate--homocysteine methyltransferase	METE	86.014	_SDEK(su)LLSVFR_	1.1154	2	647.338	1	.........EK..........	cytosol	sulfur amino acid biosynthetic process; organic acid biosynthetic process; aspartate family amino acid metabolic process; single-organism process; biosynthetic process; organonitrogen compound biosynthetic process; cellular metabolic process; sulfur compound biosynthetic process; sulfur amino acid metabolic process; methionine biosynthetic process; organic substance metabolic process; metabolic p…	intracellular part; cell; cell part; intracellular; cytoplasm;	5-methyltetrahydropteroyltri-L-glutamate-dependent methyltransferase activity; methyltransferase activity; transition metal ion binding; catalytic activity; binding; ion binding; S-methyltransferase activity; cation binding; metal ion binding; transferase activity, transferring one-carbon groups; zinc ion binding; transferase activity; 5-methyltetrahydropteroyltriglutamate-homocysteine S-methyltr…				PF01717.13	Meth_synt_2
