# Supplementary material for: Succinyl-proteome profiling of Dendrobium officinale, an important traditional Chinese orchid herb, revealed involvement of succinylation in the glycolysis pathway
Source: BMC Genomics. 2017 Aug 10;18:598. doi: 10.1186/s12864-017-3978-x (PMC5553593; doi:10.1186/s12864-017-3978-x)
Supplement: Supplementary file 3 — Information of two Motifs in D. officinale (XLSX 11 kb) [file 12864_2017_3978_MOESM3_ESM.xlsx]

## Sheet: Sheet1
Table S2 Information of two Motifs in D. officinale.
Motif	Motif Socre	Foreground Matches		Background Matches		Fold Increase
	Score	Matches	Size	Matches	Size	Increase
...K......K..........	5.19	46	288	375	4670	1.99
.........EK..........	5.35	42	242	357	4295	2.09
