# Supplementary material for: Succinyl-proteome profiling of Dendrobium officinale, an important traditional Chinese orchid herb, revealed involvement of succinylation in the glycolysis pathway
Source: BMC Genomics. 2017 Aug 10;18:598. doi: 10.1186/s12864-017-3978-x (PMC5553593; doi:10.1186/s12864-017-3978-x)
Supplement: Supplementary file 4 — Functional preference of succinylated proteins for different motifs in D. officinale (XLSX 13 kb) [file 12864_2017_3978_MOESM4_ESM.xlsx]

## Sheet: Sheet1
Table S3 Functional preference of succinylated proteins for different motifs in D. officinale.
Motif	Protein accession	Domain description	Modified sequence
.........EK..........	comp172998_c0_seq8	NAD_binding_2	_TPEK(su)AQSLVDQGAR_
.........EK..........	comp169527_c1_seq3	Aconitase	_YLEK(su)SGLQK_
.........EK..........	comp170411_c0_seq3	Aconitase	_YLEK(su)SGLQR_
.........EK..........	comp166952_c0_seq3	Pyr_redox_2	_IIAEK(su)ETDK_
.........EK..........	comp173714_c0_seq4	ECH	_FEK(su)TLSLVK_
.........EK..........	comp157357_c0_seq22	G6PD_C	_IIVEK(su)PFGK_
.........EK..........	comp169417_c0_seq12	Gp_dh_C	_IEK(su)AATYEDIK_
.........EK..........	comp154764_c0_seq3	TPP_enzyme_N	_EK(su)SIIVQPDR_
.........EK..........	comp159100_c0_seq9	Ldh_1_C	_EFAPSIPEK(su)NITCLTR_
.........EK..........	comp162064_c1_seq3	NDK	_SFAEK(su)HYEDLSAK_
.........EK..........	comp159637_c1_seq13	PMSR	_AEEYHQQYLEK(su)GGR_
.........EK..........	comp156116_c0_seq3	PEPcase	_HAIEK(su)DIK_
.........EK..........	comp167518_c1_seq1	PGK	_FYKEEEK(su)NDPEFAK_
.........EK..........	comp160611_c0_seq11	PSII	_AAAAGFEK(su)GIDR_
.........EK..........	comp168012_c0_seq30	PEP-utilizers_C	_FEEK(su)LEALK_
.........EK..........	comp163987_c1_seq6	RuBisCO_small	_EHPEK(su)FIR_
.........EK..........	comp172449_c0_seq3	Ribosomal_S4	_ELLTLDEK(su)NPK_
.........EK..........	comp138407_c0_seq1	PP-binding	_TETLEK(su)VCK_
.........EK..........	comp152357_c0_seq3	Pro_isomerase	_ALCTGEK(su)GIGK_
.........EK..........	comp152357_c0_seq3	Pro_isomerase	_AVEK(su)VGSSSGR_
.........EK..........	comp153906_c0_seq3	Ribosomal_S17e	_QVIEK(su)YYSR_
.........EK..........	comp155217_c0_seq1	OSCP	_VIVTSVIPLPEQEEK(su)ELK_
.........EK..........	comp155229_c0_seq1	FBPase	_EK(su)GIFTNVTSPSAK_
.........EK..........	comp156597_c1_seq5	Ribosomal_L5_C	_NEK(su)IACYVTVR_
.........EK..........	comp157754_c0_seq3	peroxidase	_AAVQSAVANEK(su)R_
.........EK..........	comp160653_c0_seq2	Thioredoxin_4	_YQEK(su)YYNGPTK_
.........EK..........	comp161507_c0_seq16	Pro_isomerase	_SLCTGEK(su)GFGYK_
.........EK..........	comp164432_c0_seq2	HSP90	_VEK(su)VVVSDR_
.........EK..........	comp165523_c0_seq1	Band_7	_SLGTEYDEK(su)VLPSIGNEVLK_
.........EK..........	comp165780_c0_seq3	NAD_binding_1	_GPIEK(su)LR_
.........EK..........	comp166487_c0_seq7	Cpn60_TCP1	_NVIIEK(su)NHK_
.........EK..........	comp166847_c0_seq7	2-Hacid_dh	_VEICTEK(su)K_
.........EK..........	comp170465_c0_seq5	DUF150	_IEK(su)MSNK_
.........EK..........	comp173148_c1_seq5	malic	_VLPIM(ox)IDVGTNNEK(su)LLK_
.........EK..........	comp174404_c0_seq2	Bet_v_1	_LDFIDHEK(su)LELK_
.........EK..........	comp174676_c2_seq9		_VEK(su)VLELVHIAANK_
.........EK..........	comp174764_c0_seq9		_NATLTNEK(su)EVDAHPIR_
.........EK..........	comp174764_c0_seq9		_ETVLEK(su)SSR_
.........EK..........	comp174889_c2_seq14		_EVYEK(su)KPEVFNQLAEGQSPK_
.........EK..........	comp174986_c1_seq5		_LNEK(su)LAADTR_
.........EK..........	comp175090_c0_seq36		_VAEK(su)LAGDLR_
.........EK..........	comp232336_c0_seq1	Meth_synt_2	_SDEK(su)LLSVFR_
...K......K..........	comp164469_c0_seq1	2-oxoacid_dh	_LDQDTPK(su)PGAK_
...K......K..........	comp166952_c0_seq3	Pyr_redox_2	_VNYVK(su)GYGK_
...K......K..........	comp164899_c1_seq4	Enolase_C	_EGLELLK(su)TAIAK_
...K......K..........	comp164899_c1_seq4	Enolase_C	_ILGDSLK(su)NVYK_
...K......K..........	comp162725_c0_seq2	NAD_binding_1	_TVSLCVK(su)R_
...K......K..........	comp148828_c0_seq1	Mt_ATP-synt_D	_VVETAVK(su)ATK_
...K......K..........	comp169417_c0_seq12	Gp_dh_C	_HHEISVK(su)DSK_
...K......K..........	comp159961_c0_seq2	Gp_dh_N	_QASHLLK(su)YDSTLGIFDADVK_
...K......K..........	comp168855_c1_seq4	HSP70	_DMK(su)LVPYK_
...K......K..........	comp168855_c1_seq4	HSP70	_SEK(su)ITITNDK_
...K......K..........	comp153627_c0_seq9	Histone	_VTIM(ox)PK(su)DIQLAR_
...K......K..........	comp170490_c1_seq7	H_PPase	_EIEPALK(su)R_
...K......K..........	comp164298_c0_seq13	Chloroa_b-bind	_VDFK(su)EPVWFK_
...K......K..........	comp168439_c3_seq5	Malic_M	_GLAFTEK(su)ER_
...K......K..........	comp172281_c1_seq1	Pyr_redox_2	_SAEHAVK(su)AIK_
...K......K..........	comp167518_c1_seq1	PGK	_SVGDLK(su)GADLK_
...K......K..........	comp169308_c1_seq3	Metalloenzyme	_ALEIAEK(su)AR_
...K......K..........	comp173289_c0_seq9	Ribul_P_3_epim	_DYAEAIK(su)GIK_
...K......K..........	comp159942_c0_seq2	ATP-grasp_2	_NVFPQEK(su)ELVVK_
...K......K..........	comp159942_c0_seq2	ATP-grasp_2	_GGVHIVK(su)AEEVENIAGK_
...K......K..........	comp159942_c0_seq2	ATP-grasp_2	_QTGPQGK(su)IVSK_
...K......K..........	comp159942_c0_seq2	ATP-grasp_2	_VPIDVFK(su)GITDEDAAK_
...K......K..........	comp117879_c0_seq1	LEA_2	_HEM(ox)IELK(su)R_
...K......K..........	comp120617_c0_seq1		_HNVLK(su)VTGPAFR_
...K......K..........	comp127953_c0_seq1	Bet_v_1	_GAGSIVK(su)LTGTYK_
...K......K..........	comp151900_c0_seq1	Porin_3	_DLLYK(su)DFLTDQK_
...K......K..........	comp155217_c0_seq1	OSCP	_LQQK(su)IDPR_
...K......K..........	comp160560_c0_seq15	DLH	_VVAELAK(su)ADEIK_
...K......K..........	comp162076_c0_seq8	DUF538	_DHVFK(su)QIK_
...K......K..........	comp162988_c1_seq5	ADH_zinc_N	_APEFLVK(su)IK_
...K......K..........	comp164058_c0_seq10	FMN_dh	_DVSAK(su)LVQR_
...K......K..........	comp166158_c0_seq5	Cpn60_TCP1	_VLVTDQK(su)ISTIK_
...K......K..........	comp167978_c0_seq3	Cupin_1	_AFQISTK(su)EVEK_
...K......K..........	comp168079_c0_seq2	Glycolytic	_TADGKPFVEVLK(su)EGGVLPGIK_
...K......K..........	comp168146_c0_seq8	Sod_Cu	_AVAVLK(su)GSSK_
...K......K..........	comp170786_c2_seq2	Porin_3	_DLLTK(su)DYSYDQK_
...K......K..........	comp170786_c2_seq2	Porin_3	_DYSYDQK(su)LTISTR_
...K......K..........	comp172250_c0_seq4	PsbQ	_ALK(su)QLTSK_
...K......K..........	comp173527_c0_seq6	AAA_2	_LQM(ox)K(su)DVAVR_
...K......K..........	comp173626_c0_seq2	Serpin	_ALDFQAK(su)ADDAR_
...K......K..........	comp174404_c0_seq7	Bet_v_1	_KAQEAFIK(su)SIK_
...K......K..........	comp174528_c1_seq6	Transketolase_N	_DKPTLIK(su)VTTTIGYGSPNK_
...K......K..........	comp174528_c1_seq6	Transketolase_N	_SYGDFQK(su)ATPEER_
...K......K..........	comp174986_c1_seq5		_EAGVEHK(su)IDFIESDAVPALDK_
...K......K..........	comp175070_c2_seq4		_YKEDINIM(ox)K(su)NM(ox)NFDAYR_
...K......K..........	comp210541_c0_seq1	Glyco_hydro_1	_IVEDFK(su)NFAK_
