# Supplementary material for: Succinyl-proteome profiling of Dendrobium officinale, an important traditional Chinese orchid herb, revealed involvement of succinylation in the glycolysis pathway
Source: BMC Genomics. 2017 Aug 10;18:598. doi: 10.1186/s12864-017-3978-x (PMC5553593; doi:10.1186/s12864-017-3978-x)
Supplement: Supplementary file 5 — Detail information on identified direct physical interactions obtained from the STRING database (XLSX 70 kb) [file 12864_2017_3978_MOESM5_ESM.xlsx]

## Sheet: cytoscape_output
Table S4 Detail information on identified direct physical interactions obtained from the STRING database.
Interactors					Clustering by MCODE		Glucose metabolic pathway-related terms	Ribosome-related terms	Annotation for node 1									Cytoscape Analyzer Output
node1	Number of modified sites in node1	Protein description for node1	node2	Protein description for node2	MCODE_Cluster	MCODE_Score			Subcellular Location	Biological Process		Molecular Function	KEGG KO No.	KEGG Gene	KEGG pathway	Pfam ID	Domain description	AverageShortestPathLength	BetweennessCentrality	ClosenessCentrality	ClusteringCoefficient	Degree	Eccentricity	NeighborhoodConnectivity	Number_of_Sites	NumberOfDirectedEdges	NumberOfUndirectedEdges	PartnerOfMultiEdgedNodePairs	Radiality	Stress	TopologicalCoefficient
comp159942_c0_seq2	11	succinyl-CoA synthetase beta subunit	comp173148_c1_seq5		Cluster 2	6.675	TCA cycle		mitochondria	tricarboxylic acid metabolic process; oxidation-reduction process; small molecule metabolic process; single-organism cellular process; tricarboxylic acid cycle; single-organism process; primary metabolic process; cellular respiration; cellular metabolic process; organic substance metabolic process; citrate metabolic process; metabolic process; generation of precursor metabolites and energy; aerob…	organelle; intracellular membrane-bounded organelle; intracellular organelle; cell part; intracellular; cytoplasm; intracellular part; membrane-bounded organelle; cell; mitochondrion; cytoplasmic part;	ATP binding; nucleoside phosphate binding; nucleoside binding; ion binding; nucleotide binding; organic cyclic compound binding; heterocyclic compound binding; ribonucleoside binding; carbohydrate derivative binding; ribonucleotide binding; binding; purine ribonucleoside binding; anion binding; purine ribonucleotide binding; adenyl ribonucleotide binding; adenyl nucleotide binding; purine nucleos…	K01900	LSC2; succinyl-CoA synthetase beta subunit [EC:6.2.1.4 6.2.1.5]	ko00020 Citrate cycle (TCA cycle); ko01120 Microbial metabolism in diverse environments; ko01130 Biosynthesis of antibiotics; ko01200 Carbon metabolism; ko01110 Biosynthesis of secondary metabolites; ko01100 Metabolic pathways; ko00640 Propanoate metabolism;	PF08442.5	ATP-grasp_2	2.87597	0.00406216	0.347709	0.588235	18	6	17.2222	11	18	0	0	0.765504	1038	0.374396
comp165693_c0_seq2	1	succinyl-CoA synthetase alpha subunit	comp171695_c0_seq2	glutathione reductase (NADPH)	Cluster 1	7.82222	TCA cycle		chloroplast	sulfur compound metabolic process; tricarboxylic acid metabolic process; succinyl-CoA metabolic process; dicarboxylic acid metabolic process; succinate metabolic process; oxidation-reduction process; small molecule metabolic process; tricarboxylic acid cycle; thioester metabolic process; single-organism cellular process; single-organism process; coenzyme metabolic process; primary metabolic proce…	organelle; intracellular membrane-bounded organelle; intracellular organelle; cell part; intracellular; cytoplasm; intracellular part; membrane-bounded organelle; cell; mitochondrion; cytoplasmic part;	ATP binding; nucleoside phosphate binding; transferase activity, transferring acyl groups, acyl groups converted into alkyl on transfer; nucleoside binding; ion binding; nucleotide binding; ATP citrate synthase activity; organic cyclic compound binding; heterocyclic compound binding; ribonucleoside binding; transferase activity, transferring acyl groups; carbohydrate derivative binding; catalytic…	K01899	LSC1; succinyl-CoA synthetase alpha subunit [EC:6.2.1.4 6.2.1.5]	ko00020 Citrate cycle (TCA cycle); ko01120 Microbial metabolism in diverse environments; ko01130 Biosynthesis of antibiotics; ko01200 Carbon metabolism; ko01110 Biosynthesis of secondary metabolites; ko01100 Metabolic pathways; ko00640 Propanoate metabolism;	PF00549.14	Ligase_CoA	2.93023	0.00261262	0.34127	0.628571	15	6	18.1333	1	15	0	0	0.758721	676	0.421705
comp164991_c1_seq4	2	6-phosphogluconate dehydrogenase	comp174528_c1_seq6			3			chloroplast				K00033	PGD; 6-phosphogluconate dehydrogenase [EC:1.1.1.44 1.1.1.343]	ko00030 Pentose phosphate pathway; ko01120 Microbial metabolism in diverse environments; ko01130 Biosynthesis of antibiotics; ko01200 Carbon metabolism; ko01110 Biosynthesis of secondary metabolites; ko00480 Glutathione metabolism; ko01100 Metabolic pathways;	PF00393.14	6PGD	2.75194	0.0153432	0.36338	0.2	6	5	15.3333	2	6	0	0	0.781008	2256	0.285256
comp173289_c0_seq9	2	ribulose-phosphate 3-epimerase	comp174528_c1_seq6			2.4			chloroplast	NADP metabolic process; carbohydrate biosynthetic process; pyridine nucleotide metabolic process; cellular aromatic compound metabolic process; nicotinamide nucleotide metabolic process; organophosphate catabolic process; nucleotide metabolic process; single-organism process; biosynthetic process; cellular metabolic process; pyridine-containing compound metabolic process; phosphate-containing com…	intracellular organelle; membrane; chloroplast thylakoid membrane; chloroplast part; cytoplasm; intracellular organelle part; chloroplast thylakoid; thylakoid membrane; plastid part; intracellular part; cell; organelle part; chloroplast; photosynthetic membrane; intracellular membrane-bounded organelle; organelle; intracellular; cell part; thylakoid; plastid thylakoid membrane; membrane-bounded o…	isomerase activity; catalytic activity; racemase and epimerase activity; racemase and epimerase activity, acting on carbohydrates and derivatives; binding; ion binding; cation binding; metal ion binding; ribulose-phosphate 3-epimerase activity;	K01783	rpe; ribulose-phosphate 3-epimerase [EC:5.1.3.1]	ko00030 Pentose phosphate pathway; ko01130 Biosynthesis of antibiotics; ko01110 Biosynthesis of secondary metabolites; ko00710 Carbon fixation in photosynthetic organisms; ko01230 Biosynthesis of amino acids; ko01100 Metabolic pathways; ko00040 Pentose and glucuronate interconversions; ko01120 Microbial metabolism in diverse environments; ko01200 Carbon metabolism;	PF00834.14	Ribul_P_3_epim	3.31008	0.0007873	0.302108	0.7	5	6	10.4	2	5	0	0	0.71124	88	0.472727
comp157357_c0_seq22	1	glucose-6-phosphate 1-dehydrogenase	comp174528_c1_seq6		Cluster 4	4.45455			cytosol	glucose metabolic process; single-organism carbohydrate metabolic process; metabolic process; single-organism metabolic process; monosaccharide metabolic process; single-organism process; primary metabolic process; carbohydrate metabolic process; organic substance metabolic process; hexose metabolic process;	intracellular part; cell; cell part; intracellular; cytoplasm;	organic cyclic compound binding; heterocyclic compound binding; oxidoreductase activity, acting on CH-OH group of donors; oxidoreductase activity, acting on the CH-OH group of donors, NAD or NADP as acceptor; nucleoside phosphate binding; catalytic activity; binding; glucose-6-phosphate dehydrogenase activity; NADP binding; nucleotide binding; cofactor binding; small molecule binding; coenzyme bi…	K00036	G6PD; glucose-6-phosphate 1-dehydrogenase [EC:1.1.1.49 1.1.1.363]	ko00030 Pentose phosphate pathway; ko01130 Biosynthesis of antibiotics; ko01110 Biosynthesis of secondary metabolites; ko01100 Metabolic pathways; ko01120 Microbial metabolism in diverse environments; ko01200 Carbon metabolism; ko05230 Central carbon metabolism in cancer; ko00480 Glutathione metabolism;	PF02781.11	G6PD_C	2.71318	0.0110679	0.368571	0.505495	14	5	14.4286	1	14	0	0	0.785853	3134	0.282913
comp173096_c0_seq15	1	fructose-bisphosphate aldolase, class I	comp174528_c1_seq6		Cluster 2	5.57143	Glycolysis		chloroplast	single-organism carbohydrate catabolic process; glycolytic process; single-organism catabolic process; small molecule metabolic process; single-organism cellular process; single-organism process; carbohydrate metabolic process; primary metabolic process; cellular metabolic process; organic substance metabolic process; carbohydrate catabolic process; single-organism carbohydrate metabolic process;…		lyase activity; fructose-bisphosphate aldolase activity; aldehyde-lyase activity; catalytic activity; carbon-carbon lyase activity;	K01623	ALDO; fructose-bisphosphate aldolase, class I [EC:4.1.2.13]	ko00051 Fructose and mannose metabolism; ko00030 Pentose phosphate pathway; ko01130 Biosynthesis of antibiotics; ko01110 Biosynthesis of secondary metabolites; ko00710 Carbon fixation in photosynthetic organisms; ko01230 Biosynthesis of amino acids; ko01100 Metabolic pathways; ko00680 Methane metabolism; ko01120 Microbial metabolism in diverse environments; ko01200 Carbon metabolism; ko00010 Glyc…	PF00274.14	Glycolytic	2.78295	0.00492618	0.359331	0.618182	11	5	16.8182	1	11	0	0	0.777132	2036	0.343228
comp163873_c2_seq5	1	fructokinase				2.7			cytosol	single-organism carbohydrate metabolic process; metabolic process; single-organism metabolic process; monosaccharide metabolic process; single-organism process; primary metabolic process; carbohydrate metabolic process; pentose metabolic process; D-ribose metabolic process; organic substance metabolic process;		ATP binding; nucleoside phosphate binding; phosphotransferase activity, alcohol group as acceptor; nucleoside binding; ion binding; nucleotide binding; organic cyclic compound binding; heterocyclic compound binding; ribonucleoside binding; carbohydrate kinase activity; carbohydrate derivative binding; kinase activity; fructokinase activity; catalytic activity; ribonucleotide binding; binding; pur…	K00847	E2.7.1.4; fructokinase [EC:2.7.1.4]	ko00051 Fructose and mannose metabolism; ko00500 Starch and sucrose metabolism; ko01100 Metabolic pathways; ko00520 Amino sugar and nucleotide sugar metabolism;	PF00294.19	PfkB	3.4031	4.037e-05	0.29385	0.833333	4	6	10.5	1	4	0	0	0.699612	2	0.525
comp170490_c1_seq7	3	inorganic pyrophosphatase				0	Oxidative phosphorylation		vacuolar membrane	transport; single-organism localization; cation transport; ion transport; single-organism process; localization; monovalent inorganic cation transport; hydrogen transport; proton transport; single-organism transport; establishment of localization;	intracellular organelle; membrane; bounding membrane of organelle; organelle membrane; cytoplasm; intracellular organelle part; intrinsic component of membrane; intracellular part; cell; integral component of membrane; organelle part; intracellular membrane-bounded organelle; organelle; intracellular; membrane part; cell part; vacuolar part; vacuole; vacuolar membrane; membrane-bounded organelle;…	active transmembrane transporter activity; P-P-bond-hydrolysis-driven transmembrane transporter activity; inorganic diphosphatase activity; pyrophosphatase activity; catalytic activity; primary active transmembrane transporter activity; hydrolase activity, acting on acid anhydrides; hydrolase activity; hydrolase activity, acting on acid anhydrides, in phosphorus-containing anhydrides; transmembra…	K01507	ppa; inorganic pyrophosphatase [EC:3.6.1.1]	ko00190 Oxidative phosphorylation;	PF03030.11	H_PPase	3.96124	0	0.252446	0	1	7	8	3	1	0	0	0.629845	0	0
comp166248_c1_seq1	1	light-harvesting complex I chlorophyll a/b binding protein 1				0.666667			chloroplast	cellular protein metabolic process; photosynthesis, light reaction; primary metabolic process; cellular metabolic process; organic substance metabolic process; metabolic process; generation of precursor metabolites and energy; protein-chromophore linkage; cellular macromolecule metabolic process; photosynthesis, light harvesting; cellular protein modification process; macromolecule metabolic proc…	membrane; chloroplast thylakoid membrane; chloroplast part; cytoplasm; chloroplast thylakoid; thylakoid membrane; macromolecular complex; intrinsic component of membrane; intracellular part; cell; organelle part; membrane part; intracellular; cell part; plastid thylakoid membrane; membrane-bounded organelle; plastid; intracellular organelle; photosystem II; intracellular organelle part; plastid p…	organic cyclic compound binding; heterocyclic compound binding; binding; ion binding; cation binding; metal ion binding; tetrapyrrole binding; chlorophyll binding;	K08907	LHCA1; light-harvesting complex I chlorophyll a/b binding protein 1	ko00196 Photosynthesis - antenna proteins;	PF00504.16	Chloroa_b-bind	4.67442	0.0155039	0.21393	0	2	7	2	1	2	0	0	0.540698	946	0.5
comp164298_c0_seq13	1	light-harvesting complex II chlorophyll a/b binding protein 3	comp166248_c1_seq1	light-harvesting complex I chlorophyll a/b binding protein 1		0			cytosol	cellular protein metabolic process; photosynthesis, light reaction; primary metabolic process; cellular metabolic process; organic substance metabolic process; metabolic process; generation of precursor metabolites and energy; protein-chromophore linkage; cellular macromolecule metabolic process; photosynthesis, light harvesting; cellular protein modification process; macromolecule metabolic proc…	membrane; chloroplast thylakoid membrane; chloroplast part; cytoplasm; chloroplast thylakoid; thylakoid membrane; macromolecular complex; intrinsic component of membrane; intracellular part; cell; organelle part; membrane part; intracellular; cell part; plastid thylakoid membrane; membrane-bounded organelle; plastid; intracellular organelle; photosystem II; intracellular organelle part; plastid p…	organic cyclic compound binding; heterocyclic compound binding; binding; ion binding; cation binding; metal ion binding; tetrapyrrole binding; chlorophyll binding;	K08914	LHCB3; light-harvesting complex II chlorophyll a/b binding protein 3	ko00196 Photosynthesis - antenna proteins; ko01100 Metabolic pathways;	PF00504.16	Chloroa_b-bind	5.66667	0	0.176471	0	1	8	2	1	1	0	0	0.416667	0	0
comp174359_c0_seq18	1	alanine transaminase	comp174676_c2_seq9		Cluster 2	6.61111			chloroplast				K00814	GPT; alanine transaminase [EC:2.6.1.2]	ko00220 Arginine biosynthesis; ko00710 Carbon fixation in photosynthetic organisms; ko01230 Biosynthesis of amino acids; ko01100 Metabolic pathways; ko01210 2-Oxocarboxylic acid metabolism; ko01120 Microbial metabolism in diverse environments; ko00250 Alanine, aspartate and glutamate metabolism; ko01200 Carbon metabolism;	PF00155.16	Aminotran_1_2	2.79845	0.0122868	0.357341	0.6	11	6	17.2727	1	11	0	0	0.775194	1256	0.336898
comp162064_c1_seq3	1	nucleoside-diphosphate kinase	comp180326_c0_seq1			0.666667			cytosol	purine nucleoside metabolic process; nucleoside metabolic process; pyrimidine ribonucleoside biosynthetic process; pyrimidine nucleoside triphosphate metabolic process; nucleotide metabolic process; single-organism process; purine ribonucleoside biosynthetic process; nucleoside biosynthetic process; biosynthetic process; CTP metabolic process; cellular metabolic process; phosphate-containing comp…		ATP binding; nucleoside phosphate binding; nucleoside diphosphate kinase activity; nucleobase-containing compound kinase activity; nucleoside binding; ion binding; nucleotide binding; phosphotransferase activity, phosphate group as acceptor; organic cyclic compound binding; heterocyclic compound binding; ribonucleoside binding; carbohydrate derivative binding; kinase activity; catalytic activity;…	K00940	ndk; nucleoside-diphosphate kinase [EC:2.7.4.6]	ko00230 Purine metabolism; ko01130 Biosynthesis of antibiotics; ko01110 Biosynthesis of secondary metabolites; ko01100 Metabolic pathways; ko00240 Pyrimidine metabolism;	PF00334.14	NDK	3.73643	4.391e-05	0.267635	0	2	6	13	1	2	0	0	0.657946	10	0.8
comp165599_c1_seq2	1	nucleoside-diphosphate kinase				0.666667			mitochondria	purine nucleoside metabolic process; nucleoside metabolic process; pyrimidine ribonucleoside biosynthetic process; pyrimidine nucleoside triphosphate metabolic process; nucleotide metabolic process; single-organism process; purine ribonucleoside biosynthetic process; nucleoside biosynthetic process; biosynthetic process; CTP metabolic process; cellular metabolic process; phosphate-containing comp…	chloroplast part; plastid thylakoid lumen; cytoplasm; chloroplast thylakoid; intracellular part; cell; organelle part; membrane-enclosed lumen; mitochondrial envelope; organelle envelope lumen; cell part; intracellular; chloroplast thylakoid lumen; membrane-bounded organelle; plastid; intracellular organelle; mitochondrial part; intracellular organelle part; organelle envelope; plastid part; thyl…	ATP binding; nucleoside phosphate binding; nucleoside diphosphate kinase activity; nucleobase-containing compound kinase activity; nucleoside binding; ion binding; nucleotide binding; zinc ion binding; phosphotransferase activity, phosphate group as acceptor; organic cyclic compound binding; heterocyclic compound binding; ribonucleoside binding; carbohydrate derivative binding; kinase activity; t…	K00940	ndk; nucleoside-diphosphate kinase [EC:2.7.4.6]	ko00230 Purine metabolism; ko01130 Biosynthesis of antibiotics; ko01110 Biosynthesis of secondary metabolites; ko01100 Metabolic pathways; ko00240 Pyrimidine metabolism;	PF00334.14	NDK	3.73643	4.391e-05	0.267635	0	2	6	13	1	2	0	0	0.657946	10	0.8
comp154742_c0_seq5	1	adenosylhomocysteinase	comp166692_c0_seq4	5-methyltetrahydropteroyltriglutamate--homocysteine methyltransferase	Cluster 6	0.5			cytosol	metabolic process; one-carbon metabolic process; single-organism metabolic process; small molecule metabolic process; single-organism cellular process; single-organism process; cellular process; cellular metabolic process;		adenosylhomocysteinase activity; hydrolase activity; hydrolase activity, acting on ether bonds; catalytic activity; trialkylsulfonium hydrolase activity;	K01251	E3.3.1.1; adenosylhomocysteinase [EC:3.3.1.1]	ko00270 Cysteine and methionine metabolism; ko01100 Metabolic pathways;	PF05221.12	AdoHcyase	3.09302	0.0162801	0.323308	0	3	6	11.3333	1	3	0	0	0.738372	1870	0.369048
comp167701_c0_seq2	3	adenosylhomocysteinase	comp166343_c0_seq9	5-methyltetrahydropteroyltriglutamate--homocysteine methyltransferase	Cluster 6	0.5			cytosol	metabolic process; one-carbon metabolic process; single-organism metabolic process; small molecule metabolic process; single-organism cellular process; single-organism process; cellular process; cellular metabolic process;		adenosylhomocysteinase activity; hydrolase activity; hydrolase activity, acting on ether bonds; catalytic activity; trialkylsulfonium hydrolase activity;	K01251	E3.3.1.1; adenosylhomocysteinase [EC:3.3.1.1]	ko00270 Cysteine and methionine metabolism; ko01100 Metabolic pathways;	PF05221.12	AdoHcyase	3.09302	0.0162801	0.323308	0	3	6	11.3333	3	3	0	0	0.738372	1870	0.369048
comp166343_c0_seq9	2	5-methyltetrahydropteroyltriglutamate--homocysteine methyltransferase	comp174582_c1_seq6		Cluster 6	0.5			cytosol	sulfur amino acid biosynthetic process; organic acid biosynthetic process; aspartate family amino acid metabolic process; single-organism process; biosynthetic process; organonitrogen compound biosynthetic process; cellular metabolic process; sulfur compound biosynthetic process; sulfur amino acid metabolic process; methionine biosynthetic process; organic substance metabolic process; metabolic p…	intracellular part; cell; cell part; intracellular; cytoplasm;	5-methyltetrahydropteroyltri-L-glutamate-dependent methyltransferase activity; methyltransferase activity; transition metal ion binding; catalytic activity; binding; ion binding; S-methyltransferase activity; cation binding; metal ion binding; transferase activity, transferring one-carbon groups; zinc ion binding; transferase activity; 5-methyltetrahydropteroyltriglutamate-homocysteine S-methyltr…	K00549	metE; 5-methyltetrahydropteroyltriglutamate--homocysteine methyltransferase [EC:2.1.1.14]	ko00270 Cysteine and methionine metabolism; ko01110 Biosynthesis of secondary metabolites; ko01230 Biosynthesis of amino acids; ko01100 Metabolic pathways; ko00450 Selenocompound metabolism;	PF08267.7	Meth_synt_1	3.9845	0.00261903	0.250973	0	3	7	3	2	3	0	0	0.626938	466	0.666667
comp166692_c0_seq4	1	5-methyltetrahydropteroyltriglutamate--homocysteine methyltransferase	comp174582_c1_seq6		Cluster 6	0.5			cytosol	sulfur amino acid biosynthetic process; organic acid biosynthetic process; aspartate family amino acid metabolic process; single-organism process; biosynthetic process; organonitrogen compound biosynthetic process; cellular metabolic process; sulfur compound biosynthetic process; sulfur amino acid metabolic process; methionine biosynthetic process; organic substance metabolic process; metabolic p…	intracellular part; cell; cell part; intracellular; cytoplasm;	5-methyltetrahydropteroyltri-L-glutamate-dependent methyltransferase activity; methyltransferase activity; transition metal ion binding; catalytic activity; binding; ion binding; S-methyltransferase activity; cation binding; metal ion binding; transferase activity, transferring one-carbon groups; zinc ion binding; transferase activity; 5-methyltetrahydropteroyltriglutamate-homocysteine S-methyltr…	K00549	metE; 5-methyltetrahydropteroyltriglutamate--homocysteine methyltransferase [EC:2.1.1.14]	ko00270 Cysteine and methionine metabolism; ko01110 Biosynthesis of secondary metabolites; ko01230 Biosynthesis of amino acids; ko01100 Metabolic pathways; ko00450 Selenocompound metabolism;	PF08267.7	Meth_synt_1	3.9845	0.00261903	0.250973	0	3	7	3	1	3	0	0	0.626938	466	0.666667
comp165529_c0_seq1	2	malate dehydrogenase	comp174528_c1_seq6		Cluster 1	8	TCA cycle		mitochondria	tricarboxylic acid metabolic process; dicarboxylic acid metabolic process; oxidation-reduction process; small molecule metabolic process; tricarboxylic acid cycle; single-organism cellular process; single-organism process; primary metabolic process; carbohydrate metabolic process; cellular respiration; cellular metabolic process; organic substance metabolic process; citrate metabolic process; met…	mitochondrial matrix; intracellular organelle; mitochondrial part; cytoplasm; intracellular organelle part; intracellular part; cell; mitochondrion; organelle part; membrane-enclosed lumen; organelle; intracellular membrane-bounded organelle; intracellular organelle lumen; cell part; intracellular; membrane-bounded organelle; cytoplasmic part; organelle lumen;	oxidoreductase activity, acting on CH-OH group of donors; oxidoreductase activity, acting on the CH-OH group of donors, NAD or NADP as acceptor; malate dehydrogenase activity; catalytic activity; L-malate dehydrogenase activity; binding; oxidoreductase activity;	K00026	MDH2; malate dehydrogenase [EC:1.1.1.37]	ko00270 Cysteine and methionine metabolism; ko01130 Biosynthesis of antibiotics; ko01110 Biosynthesis of secondary metabolites; ko00710 Carbon fixation in photosynthetic organisms; ko01100 Metabolic pathways; ko00020 Citrate cycle (TCA cycle); ko01120 Microbial metabolism in diverse environments; ko01200 Carbon metabolism; ko00620 Pyruvate metabolism; ko00630 Glyoxylate and dicarboxylate metaboli…	PF00056.18	Ldh_1_N	2.57364	0.0288429	0.388554	0.343333	25	6	15.2	2	25	0	0	0.803295	6808	0.24918
comp156186_c1_seq13	2	malate dehydrogenase	comp174528_c1_seq6		Cluster 1	8	TCA cycle		cytosol	tricarboxylic acid metabolic process; dicarboxylic acid metabolic process; glyoxylate cycle; oxidation-reduction process; small molecule metabolic process; tricarboxylic acid cycle; single-organism cellular process; cellular aldehyde metabolic process; single-organism process; primary metabolic process; carbohydrate metabolic process; cellular respiration; cellular metabolic process; organic subs…	organelle; intracellular membrane-bounded organelle; intracellular organelle; cell part; intracellular; microbody; peroxisome; cytoplasm; intracellular part; membrane-bounded organelle; cell; glyoxysome; cytoplasmic part;	oxidoreductase activity, acting on CH-OH group of donors; oxidoreductase activity, acting on the CH-OH group of donors, NAD or NADP as acceptor; malate dehydrogenase activity; catalytic activity; L-malate dehydrogenase activity; binding; oxidoreductase activity;	K00026	MDH2; malate dehydrogenase [EC:1.1.1.37]	ko00270 Cysteine and methionine metabolism; ko01130 Biosynthesis of antibiotics; ko01110 Biosynthesis of secondary metabolites; ko00710 Carbon fixation in photosynthetic organisms; ko01100 Metabolic pathways; ko00020 Citrate cycle (TCA cycle); ko01120 Microbial metabolism in diverse environments; ko01200 Carbon metabolism; ko00620 Pyruvate metabolism; ko00630 Glyoxylate and dicarboxylate metaboli…	PF02866.13	Ldh_1_C	2.57364	0.0288429	0.388554	0.343333	25	6	15.2	2	25	0	0	0.803295	6808	0.24918
comp159100_c0_seq9	2	malate dehydrogenase	comp174528_c1_seq6		Cluster 4	4.6	TCA cycle		cytosol	tricarboxylic acid metabolic process; dicarboxylic acid metabolic process; oxidation-reduction process; small molecule metabolic process; tricarboxylic acid cycle; single-organism cellular process; single-organism process; primary metabolic process; carbohydrate metabolic process; cellular respiration; cellular metabolic process; organic substance metabolic process; citrate metabolic process; met…		oxidoreductase activity, acting on CH-OH group of donors; oxidoreductase activity, acting on the CH-OH group of donors, NAD or NADP as acceptor; malate dehydrogenase activity; catalytic activity; L-malate dehydrogenase activity; binding; oxidoreductase activity;	K00026	MDH2; malate dehydrogenase [EC:1.1.1.37]	ko00270 Cysteine and methionine metabolism; ko01130 Biosynthesis of antibiotics; ko01110 Biosynthesis of secondary metabolites; ko00710 Carbon fixation in photosynthetic organisms; ko01100 Metabolic pathways; ko00020 Citrate cycle (TCA cycle); ko01120 Microbial metabolism in diverse environments; ko01200 Carbon metabolism; ko00620 Pyruvate metabolism; ko00630 Glyoxylate and dicarboxylate metaboli…	PF02866.13	Ldh_1_C	2.65116	0.0227939	0.377193	0.385281	22	6	15.2727	2	22	0	0	0.793605	4756	0.25886
comp172998_c0_seq8	1	3-hydroxyisobutyrate dehydrogenase	comp164911_c0_seq3	aldehyde dehydrogenase (NAD+)		0			chloroplast				K00020	mmsB; 3-hydroxyisobutyrate dehydrogenase [EC:1.1.1.31]	ko00280 Valine, leucine and isoleucine degradation; ko01100 Metabolic pathways;	PF03446.10	NAD_binding_2	3.46512	0	0.288591	0	1	6	20	1	1	0	0	0.69186	0	0
comp164469_c0_seq1	4	2-oxoglutarate dehydrogenase E2 component (dihydrolipoamide succinyltransferase)	comp174139_c0_seq20	glycine dehydrogenase subunit 2	Cluster 4	4.87619	TCA cycle		chloroplast	tricarboxylic acid metabolic process; response to stress; oxidation-reduction process; small molecule metabolic process; tricarboxylic acid cycle; single-organism cellular process; single-organism process; primary metabolic process; response to stimulus; cellular metabolic process; cellular respiration; organic substance metabolic process; citrate metabolic process; metabolic process; generation …	ribosome; intracellular organelle; intracellular non-membrane-bounded organelle; cytoplasm; macromolecular complex; intracellular part; transferase complex; cytosol; cell; mitochondrion; dihydrolipoyl dehydrogenase complex; non-membrane-bounded organelle; intracellular membrane-bounded organelle; organelle; catalytic complex; cell part; intracellular; oxidoreductase complex; oxoglutarate dehydrog…	S-acyltransferase activity; S-succinyltransferase activity; transferase activity, transferring acyl groups; transition metal ion binding; dihydrolipoyllysine-residue succinyltransferase activity; catalytic activity; binding; succinyltransferase activity; ion binding; cation binding; metal ion binding; zinc ion binding; transferase activity, transferring acyl groups other than amino-acyl groups; t…	K00658	DLST; 2-oxoglutarate dehydrogenase E2 component (dihydrolipoamide succinyltransferase) [EC:2.3.1.61]	ko00310 Lysine degradation; ko00020 Citrate cycle (TCA cycle); ko01120 Microbial metabolism in diverse environments; ko01130 Biosynthesis of antibiotics; ko01200 Carbon metabolism; ko01110 Biosynthesis of secondary metabolites; ko01100 Metabolic pathways;	PF00198.18	2-oxoacid_dh	2.51163	0.0306344	0.398148	0.466403	23	6	16.0435	4	23	0	0	0.811047	5426	0.258766
comp169967_c0_seq2	1	glutaryl-CoA dehydrogenase	comp175489_c0_seq4	hypothetical protein		3			endoplasmic reticulum	lipid oxidation; single-multicellular organism process; reproductive process; seed development; single-organism process; cellular lipid metabolic process; post-embryonic development; cellular metabolic process; organic substance metabolic process; metabolic process; lipid modification; single organism reproductive process; monocarboxylic acid metabolic process; cellular catabolic process; multice…	organelle; intracellular membrane-bounded organelle; intracellular organelle; cell part; intracellular; microbody; peroxisome; cytoplasm; intracellular part; membrane-bounded organelle; cell; glyoxysome; cytoplasmic part;	oxidoreductase activity, acting on the CH-CH group of donors, oxygen as acceptor; nucleoside phosphate binding; flavin adenine dinucleotide binding; ion binding; acyl-CoA oxidase activity; nucleotide binding; cofactor binding; oxidoreductase activity; oxidoreductase activity, acting on the CH-CH group of donors; heterocyclic compound binding; organic cyclic compound binding; catalytic activity; b…	K00252	GCDH; glutaryl-CoA dehydrogenase [EC:1.3.8.6]	ko00310 Lysine degradation; ko00380 Tryptophan metabolism; ko01120 Microbial metabolism in diverse environments; ko01130 Biosynthesis of antibiotics; ko00362 Benzoate degradation; ko00071 Fatty acid degradation; ko01100 Metabolic pathways;	PF00441.19	Acyl-CoA_dh_1	3.11628	0.0176805	0.320896	0.25	8	6	9.75	1	8	0	0	0.735465	1648	0.286765
comp170161_c1_seq1	2	2-oxoglutarate dehydrogenase E1 component	comp174139_c0_seq20	glycine dehydrogenase subunit 2	Cluster 2	5.64706	TCA cycle		nuclear	single-organism carbohydrate catabolic process; glycolytic process; single-organism catabolic process; small molecule metabolic process; single-organism cellular process; single-organism process; carbohydrate metabolic process; primary metabolic process; cellular metabolic process; organic substance metabolic process; carbohydrate catabolic process; single-organism carbohydrate metabolic process;…	mitochondrial oxoglutarate dehydrogenase complex; intracellular organelle; mitochondrial matrix; mitochondrial part; cytoplasm; intracellular organelle part; macromolecular complex; intracellular part; transferase complex; cell; organelle part; mitochondrion; dihydrolipoyl dehydrogenase complex; organelle; membrane-enclosed lumen; intracellular membrane-bounded organelle; catalytic complex; intra…	organic cyclic compound binding; heterocyclic compound binding; vitamin binding; binding; ion binding; cation binding; anion binding; sulfur compound binding; cofactor binding; thiamine pyrophosphate binding; coenzyme binding; small molecule binding;	K00164	OGDH; 2-oxoglutarate dehydrogenase E1 component [EC:1.2.4.2]	ko00310 Lysine degradation; ko01130 Biosynthesis of antibiotics; ko01110 Biosynthesis of secondary metabolites; ko01100 Metabolic pathways; ko00020 Citrate cycle (TCA cycle); ko00380 Tryptophan metabolism; ko01120 Microbial metabolism in diverse environments; ko01200 Carbon metabolism;	PF00676.15	E1_dh	2.37209	0.0432217	0.421569	0.485714	21	5	16.7619	2	21	0	0	0.828488	5410	0.217687
comp154764_c0_seq3	1	indolepyruvate decarboxylase	comp174528_c1_seq6			0.666667			cytosol			magnesium ion binding; vitamin binding; ion binding; lyase activity; cofactor binding; sulfur compound binding; thiamine pyrophosphate binding; pyruvate decarboxylase activity; heterocyclic compound binding; organic cyclic compound binding; catalytic activity; binding; carbon-carbon lyase activity; carboxy-lyase activity; cation binding; metal ion binding; anion binding; coenzyme binding; small m…	K04103	E4.1.1.74; indolepyruvate decarboxylase [EC:4.1.1.74]	ko00380 Tryptophan metabolism; ko01100 Metabolic pathways;	PF02776.13	TPP_enzyme_N	3.34884	0.00011846	0.298611	0	2	6	18.5	1	2	0	0	0.706395	32	0.625
comp165327_c0_seq1	1	enoyl-CoA hydratase/3-hydroxyacyl-CoA dehydrogenase	comp155246_c0_seq1	citrate synthase		3			cytosol	lipid oxidation; single-organism process; cellular lipid metabolic process; cellular metabolic process; organic substance metabolic process; metabolic process; lipid modification; cellular catabolic process; monocarboxylic acid metabolic process; cellular process; lipid metabolic process; lipid catabolic process; fatty acid oxidation; oxidation-reduction process; single-organism catabolic process…	organelle; intracellular membrane-bounded organelle; intracellular organelle; cell part; intracellular; microbody; peroxisome; cytoplasm; intracellular part; membrane-bounded organelle; cell; glyoxysome; cytoplasmic part;	racemase and epimerase activity; lyase activity; hydro-lyase activity; dodecenoyl-CoA delta-isomerase activity; cofactor binding; carbon-oxygen lyase activity; enoyl-CoA hydratase activity; oxidoreductase activity; oxidoreductase activity, acting on CH-OH group of donors; oxidoreductase activity, acting on the CH-OH group of donors, NAD or NADP as acceptor; 3-hydroxyacyl-CoA dehydratase activity;…	K10527	MFP2; enoyl-CoA hydratase/3-hydroxyacyl-CoA dehydrogenase [EC:4.2.1.17 1.1.1.35 1.1.1.211]	ko00592 alpha-Linolenic acid metabolism; ko00071 Fatty acid degradation; ko01110 Biosynthesis of secondary metabolites; ko01212 Fatty acid metabolism; ko01100 Metabolic pathways;	PF00378.15	ECH	2.89147	0.0311223	0.345844	0.25	8	6	11	1	8	0	0	0.763566	2586	0.23913
comp168012_c0_seq30	5	pyruvate,orthophosphate dikinase	comp168112_c0_seq2	pyruvate dehydrogenase E2 component (dihydrolipoamide acetyltransferase)	Cluster 4	5			chloroplast	metabolic process; cellular metabolic process; cellular process; photosynthesis;	organelle; intracellular membrane-bounded organelle; intracellular organelle; cell part; intracellular; cytoplasm; intracellular part; membrane-bounded organelle; cell; plastid; cytoplasmic part; chloroplast;	ATP binding; nucleoside phosphate binding; phosphotransferase activity, paired acceptors; ligase activity; nucleoside binding; ion binding; nucleotide binding; organic cyclic compound binding; heterocyclic compound binding; ribonucleoside binding; carbohydrate derivative binding; kinase activity; catalytic activity; ribonucleotide binding; binding; purine ribonucleoside binding; metal ion binding…	K01006	ppdK; pyruvate, orthophosphate dikinase [EC:2.7.9.1]	ko00720 Carbon fixation pathways in prokaryotes; ko01120 Microbial metabolism in diverse environments; ko01200 Carbon metabolism; ko00710 Carbon fixation in photosynthetic organisms; ko01100 Metabolic pathways; ko00620 Pyruvate metabolism;	PF02896.13	PEP-utilizers_C	2.7907	0.0143389	0.358333	0.447619	15	6	15.6	5	15	0	0	0.776163	3250	0.312
comp156116_c0_seq3	1	phosphoenolpyruvate carboxylase	comp174139_c0_seq20	glycine dehydrogenase subunit 2		4.10714			cytosol	tricarboxylic acid metabolic process; oxidation-reduction process; small molecule metabolic process; tricarboxylic acid cycle; single-organism cellular process; single-organism process; primary metabolic process; cellular metabolic process; cellular respiration; organic substance metabolic process; citrate metabolic process; metabolic process; generation of precursor metabolites and energy; singl…	intracellular part; cell; cell part; intracellular; cytoplasm;	carboxy-lyase activity; lyase activity; phosphoenolpyruvate carboxylase activity; catalytic activity; carbon-carbon lyase activity; phosphoenolpyruvate carboxykinase activity;	K01595	ppc; phosphoenolpyruvate carboxylase [EC:4.1.1.31]	ko00720 Carbon fixation pathways in prokaryotes; ko01120 Microbial metabolism in diverse environments; ko01200 Carbon metabolism; ko00710 Carbon fixation in photosynthetic organisms; ko01100 Metabolic pathways; ko00680 Methane metabolism; ko00620 Pyruvate metabolism;	PF00311.12	PEPcase	2.82946	0.019511	0.353425	0.381818	11	6	16.2727	1	11	0	0	0.771318	2488	0.337121
comp168583_c0_seq7	1	fumarate hydratase, class II	comp169527_c1_seq3	aconitate hydratase 1	Cluster 1	7.82222	TCA cycle		chloroplast	dicarboxylic acid metabolic process; pollen tube development; reproductive process; response to abiotic stimulus; single-organism process; response to stimulus; cellular metabolic process; organic substance metabolic process; metabolic process; generation of precursor metabolites and energy; multi-multicellular organism process; response to oxidative stress; cellular process; fumarate metabolic p…	organelle; intracellular membrane-bounded organelle; intracellular organelle; cell part; intracellular; cytoplasm; macromolecular complex; intracellular part; protein complex; membrane-bounded organelle; cell; tricarboxylic acid cycle enzyme complex; mitochondrion; cytoplasmic part;	catalytic activity; binding; fumarate hydratase activity; lyase activity; hydro-lyase activity; protein binding; carbon-oxygen lyase activity;	K01679	E4.2.1.2B; fumarate hydratase, class II [EC:4.2.1.2]	ko00720 Carbon fixation pathways in prokaryotes; ko01130 Biosynthesis of antibiotics; ko01110 Biosynthesis of secondary metabolites; ko01100 Metabolic pathways; ko00020 Citrate cycle (TCA cycle); ko01120 Microbial metabolism in diverse environments; ko05200 Pathways in cancer; ko01200 Carbon metabolism; ko05211 Renal cell carcinoma; ko00620 Pyruvate metabolism;	PF00206.15	Lyase_1	2.51163	0.0213747	0.398148	0.583333	16	5	18.75	1	16	0	0	0.811047	3436	0.267857
comp175749_c0_seq3	1	acetyl-CoA carboxylase carboxyl transferase subunit beta	comp173527_c0_seq6	Chaperone protein ClpB1		0			cytosol				K01963	accD; acetyl-CoA carboxylase carboxyl transferase subunit beta [EC:6.4.1.2]	ko00720 Carbon fixation pathways in prokaryotes; ko01130 Biosynthesis of antibiotics; ko01110 Biosynthesis of secondary metabolites; ko01100 Metabolic pathways; ko01120 Microbial metabolism in diverse environments; ko01200 Carbon metabolism; ko00061 Fatty acid biosynthesis; ko01212 Fatty acid metabolism; ko00620 Pyruvate metabolism; ko00253 Tetracycline biosynthesis; ko00640 Propanoate metabolism;			4.17829	0	0.239332	0	1	6	12	1	1	0	0	0.602713	0	0
comp169527_c1_seq3	1	aconitate hydratase 1	comp155246_c0_seq1	citrate synthase		5	TCA cycle		cytosol	glyoxylate cycle; small molecule metabolic process; single-organism cellular process; cellular aldehyde metabolic process; single-organism process; primary metabolic process; carbohydrate metabolic process; cellular metabolic process; organic substance metabolic process; single-organism carbohydrate metabolic process; metabolic process; cellular carbohydrate metabolic process; single-organism met…	intracellular part; cell; cell part; intracellular; cytoplasm;	catalytic activity; binding; iron-sulfur cluster binding; ion binding; aconitate hydratase activity; metal ion binding; cation binding; lyase activity; hydro-lyase activity; 4 iron, 4 sulfur cluster binding; carbon-oxygen lyase activity; metal cluster binding;	K01681	ACO; aconitate hydratase [EC:4.2.1.3]	ko00720 Carbon fixation pathways in prokaryotes; ko01130 Biosynthesis of antibiotics; ko01110 Biosynthesis of secondary metabolites; ko01230 Biosynthesis of amino acids; ko01100 Metabolic pathways; ko01210 2-Oxocarboxylic acid metabolism; ko00020 Citrate cycle (TCA cycle); ko01120 Microbial metabolism in diverse environments; ko01200 Carbon metabolism; ko00630 Glyoxylate and dicarboxylate metabol…	PF00330.15	Aconitase	3.17829	3.768e-05	0.314634	0.8	6	6	17.3333	1	6	0	0	0.727713	6	0.619048
comp161706_c3_seq9	1	isocitrate dehydrogenase	comp170673_c1_seq13	glutamate dehydrogenase (NAD(P)+)	Cluster 2	5.98182	TCA cycle		cytosol				K00031	IDH1; isocitrate dehydrogenase [EC:1.1.1.42]	ko00720 Carbon fixation pathways in prokaryotes; ko01130 Biosynthesis of antibiotics; ko01110 Biosynthesis of secondary metabolites; ko01230 Biosynthesis of amino acids; ko01100 Metabolic pathways; ko01210 2-Oxocarboxylic acid metabolism; ko00020 Citrate cycle (TCA cycle); ko04146 Peroxisome; ko01120 Microbial metabolism in diverse environments; ko01200 Carbon metabolism; ko00480 Glutathione meta…	PF00180.15	Iso_dh	2.79845	0.00425403	0.357341	0.538462	14	6	17.3571	1	14	0	0	0.775194	668	0.361607
comp170673_c1_seq13	1	glutamate dehydrogenase (NAD(P)+)	comp155246_c0_seq1	citrate synthase	Cluster 2	6.61111			cytosol	small molecule metabolic process; single-organism cellular process; nitrogen compound metabolic process; single-organism process; primary metabolic process; cellular metabolic process; organic substance metabolic process; metabolic process; cellular amino acid metabolic process; single-organism metabolic process; carboxylic acid metabolic process; organic acid metabolic process; cellular process;…		binding;	K00261	GLUD1_2; glutamate dehydrogenase (NAD(P)+) [EC:1.4.1.3]	ko00910 Nitrogen metabolism; ko00250 Alanine, aspartate and glutamate metabolism; ko00220 Arginine biosynthesis; ko01200 Carbon metabolism; ko00471 D-Glutamine and D-glutamate metabolism; ko01100 Metabolic pathways; ko04964 Proximal tubule bicarbonate reclamation;	PF00208.16	ELFV_dehydrog	2.89147	0.0156657	0.345844	0.688889	10	6	18	1	10	0	0	0.763566	1364	0.406818
comp172281_c1_seq1	1	monodehydroascorbate reductase (NADH)	comp165371_c0_seq4	glutathione reductase (NADPH)		0.4			cytosol	regulation of cellular process; homeostatic process; regulation of biological quality; regulation of biological process; cell redox homeostasis; single-organism cellular process; cellular homeostasis; single-organism process; cellular process; biological regulation;	intracellular part; cell; cell part; intracellular; cytoplasm;	organic cyclic compound binding; heterocyclic compound binding; nucleoside phosphate binding; flavin adenine dinucleotide binding; binding; ion binding; anion binding; nucleotide binding; cofactor binding; small molecule binding; coenzyme binding;	K08232	E1.6.5.4; monodehydroascorbate reductase (NADH) [EC:1.6.5.4]	ko01100 Metabolic pathways; ko00053 Ascorbate and aldarate metabolism;	PF07992.9	Pyr_redox_2	3.68217	0.0163548	0.271579	0	4	7	8.5	1	4	0	0	0.664729	2830	0.5
comp160611_c0_seq11	1	photosystem II PsbC protein				0			plasma membrane	oxidation-reduction process; cellular protein metabolic process; single-organism cellular process; single-organism process; photosynthesis, light reaction; primary metabolic process; cellular metabolic process; organic substance metabolic process; photosynthetic electron transport in photosystem II; metabolic process; generation of precursor metabolites and energy; single-organism metabolic proce…	membrane; chloroplast thylakoid membrane; chloroplast part; cytoplasm; chloroplast thylakoid; thylakoid membrane; macromolecular complex; intrinsic component of membrane; intracellular part; cell; organelle part; membrane part; intracellular; cell part; plastid thylakoid membrane; membrane-bounded organelle; plastid; intracellular organelle; photosystem II; intracellular organelle part; plastid p…	electron carrier activity; organic cyclic compound binding; heterocyclic compound binding; electron transporter, transferring electrons within the cyclic electron transport pathway of photosynthesis activity; chlorophyll binding; tetrapyrrole binding; binding;	K02705	psbC; photosystem II CP43 chlorophyll apoprotein	ko01100 Metabolic pathways; ko00195 Photosynthesis;	PF00421.14	PSII	3.48837	0	0.286667	0	1	6	15	1	1	0	0	0.688953	0	0
comp169726_c0_seq8	1	photosystem II oxygen-evolving complex 23kDa protein	comp175264_c0_seq7			0.5			chloroplast	response to stress; defense response to bacterium; defense response to other organism; photosynthesis, light reaction; response to external biotic stimulus; response to stimulus; cellular metabolic process; response to other organism; multi-organism process; response to biotic stimulus; response to external stimulus; metabolic process; generation of precursor metabolites and energy; defense respo…	membrane; chloroplast thylakoid membrane; extrinsic component of membrane; chloroplast part; plastid thylakoid lumen; chloroplast thylakoid; cytoplasm; photosystem II oxygen evolving complex; thylakoid membrane; macromolecular complex; intracellular part; cell; organelle part; chloroplast envelope; catalytic complex; membrane part; intracellular; cell part; plastid thylakoid membrane; chloroplast…	cation binding; metal ion binding; calcium ion binding; binding; ion binding;	K02717	psbP; photosystem II oxygen-evolving enhancer protein 2	ko01100 Metabolic pathways; ko00195 Photosynthesis;	PF01789.11	PsbP	3.69767	0.0460271	0.27044	0	3	6	3	1	3	0	0	0.662791	2830	0.333333
comp159961_c0_seq2	2	glyceraldehyde-3-phosphate dehydrogenase (NADP+) (phosphorylating)	comp175264_c0_seq7		Cluster 4	5.33333			chloroplast	carbohydrate biosynthetic process; response to light stimulus; response to stress; single-organism biosynthetic process; response to abiotic stimulus; photosynthesis, dark reaction; response to oxygen-containing compound; single-organism process; biosynthetic process; response to organic substance; response to stimulus; primary metabolic process; carbohydrate metabolic process; organic substance …	membrane; chloroplast thylakoid membrane; organelle membrane; chloroplast part; chloroplast thylakoid; cytoplasm; thylakoid membrane; intracellular part; cell; organelle part; chloroplast envelope; intracellular; cell part; plastid thylakoid membrane; plastid membrane; membrane-bounded organelle; plastid; intracellular organelle; apoplast; plastid envelope; organelle envelope; intracellular organ…	organic cyclic compound binding; heterocyclic compound binding; nucleoside phosphate binding; NAD binding; binding; nucleotide binding; cofactor binding; small molecule binding; coenzyme binding;	K05298	GAPA; glyceraldehyde-3-phosphate dehydrogenase (NADP+) (phosphorylating) [EC:1.2.1.13]	ko01120 Microbial metabolism in diverse environments; ko01200 Carbon metabolism; ko00710 Carbon fixation in photosynthetic organisms; ko01100 Metabolic pathways;	PF00044.19	Gp_dh_N	2.49612	0.106115	0.400621	0.235294	17	5	11.8824	2	17	0	0	0.812984	14828	0.186907
comp168439_c3_seq5	3	malate dehydrogenase (oxaloacetate-decarboxylating)(NADP+)	comp168583_c0_seq7	fumarate hydratase, class II	Cluster 2	5.57143			cytosol	dicarboxylic acid metabolic process; metabolic process; single-organism metabolic process; malate metabolic process; small molecule metabolic process; single-organism cellular process; carboxylic acid metabolic process; single-organism process; organic acid metabolic process; cellular process; cellular metabolic process; oxoacid metabolic process; organic substance metabolic process;	intracellular part; cell; cell part; intracellular; cytoplasm;	organic cyclic compound binding; heterocyclic compound binding; nucleoside phosphate binding; NAD binding; binding; ion binding; cation binding; metal ion binding; nucleotide binding; cofactor binding; small molecule binding; coenzyme binding;	K00029	E1.1.1.40; malate dehydrogenase (oxaloacetate-decarboxylating)(NADP+) [EC:1.1.1.40]	ko01120 Microbial metabolism in diverse environments; ko01200 Carbon metabolism; ko00710 Carbon fixation in photosynthetic organisms; ko01100 Metabolic pathways; ko00620 Pyruvate metabolism;	PF03949.10	Malic_M	2.96124	0.00546299	0.337696	0.5	13	6	17.4615	3	13	0	0	0.754845	2116	0.415751
comp163987_c1_seq6	2	ribulose-bisphosphate carboxylase small chain	comp167518_c1_seq1	phosphoglycerate kinase		0.666667			chloroplast	carbohydrate biosynthetic process; single-organism biosynthetic process; photosynthesis, dark reaction; single-organism process; biosynthetic process; primary metabolic process; carbohydrate metabolic process; organic substance biosynthetic process; cellular metabolic process; cellular biosynthetic process; organic substance metabolic process; single-organism carbohydrate metabolic process; metab…	organelle; intracellular membrane-bounded organelle; intracellular organelle; cell part; intracellular; cytoplasm; intracellular part; membrane-bounded organelle; cell; plastid; cytoplasmic part; chloroplast;	catalytic activity; carbon-carbon lyase activity; ribulose-bisphosphate carboxylase activity; carboxy-lyase activity; lyase activity; monooxygenase activity; oxidoreductase activity;	K01602	rbcS; ribulose-bisphosphate carboxylase small chain [EC:4.1.1.39]	ko01120 Microbial metabolism in diverse environments; ko01200 Carbon metabolism; ko00710 Carbon fixation in photosynthetic organisms; ko01100 Metabolic pathways; ko00630 Glyoxylate and dicarboxylate metabolism;	PF00101.15	RuBisCO_small	3.50388	0.00161964	0.285398	0	2	6	8	2	2	0	0	0.687016	282	0.538462
comp164911_c0_seq3	1	aldehyde dehydrogenase (NAD+)	comp170673_c1_seq13	glutamate dehydrogenase (NAD(P)+)	Cluster 2	5.98182	Glycolysis		mitochondria		mitochondrial matrix; intracellular organelle; mitochondrial part; cytoplasm; intracellular organelle part; intracellular part; cell; mitochondrion; organelle part; membrane-enclosed lumen; organelle; intracellular membrane-bounded organelle; intracellular organelle lumen; cell part; intracellular; membrane-bounded organelle; cytoplasmic part; organelle lumen;		K00128	E1.2.1.3; aldehyde dehydrogenase (NAD+) [EC:1.2.1.3]	ko01130 Biosynthesis of antibiotics; ko00561 Glycerolipid metabolism; ko00053 Ascorbate and aldarate metabolism; ko00040 Pentose and glucuronate interconversions; ko00903 Limonene and pinene degradation; ko00380 Tryptophan metabolism; ko00010 Glycolysis / Gluconeogenesis; ko00330 Arginine and proline metabolism; ko00625 Chloroalkane and chloroalkene degradation; ko00410 beta-Alanine metabolism; k…	PF00171.17	Aldedh	2.47287	0.083224	0.404389	0.289474	20	5	15.45	1	20	0	0	0.815891	10840	0.231818
comp166169_c0_seq2	1	aminomethyltransferase	comp174139_c0_seq20	glycine dehydrogenase subunit 2		1.2			chloroplast	alpha-amino acid catabolic process; single-organism catabolic process; small molecule metabolic process; single-organism cellular process; nitrogen compound metabolic process; single-organism process; small molecule catabolic process; alpha-amino acid metabolic process; primary metabolic process; glycine metabolic process; cellular metabolic process; organic substance metabolic process; carboxyli…	organelle; intracellular membrane-bounded organelle; intracellular organelle; cell part; intracellular; cytoplasm; intracellular part; membrane-bounded organelle; cell; mitochondrion; cytoplasmic part;	transferase activity, transferring nitrogenous groups; methyltransferase activity; catalytic activity; transferase activity, transferring one-carbon groups; aminomethyltransferase activity; transaminase activity; transferase activity;	K00605	gcvT; aminomethyltransferase [EC:2.1.2.10]	ko01130 Biosynthesis of antibiotics; ko00670 One carbon pool by folate; ko01200 Carbon metabolism; ko01110 Biosynthesis of secondary metabolites; ko00260 Glycine, serine and threonine metabolism; ko01100 Metabolic pathways; ko00630 Glyoxylate and dicarboxylate metabolism;	PF01571.16	GCV_T	3.26357	0.00131757	0.306413	0.4	5	7	12.4	1	5	0	0	0.717054	198	0.459259
comp166952_c0_seq3	6	dihydrolipoamide dehydrogenase	comp168112_c0_seq2	pyruvate dehydrogenase E2 component (dihydrolipoamide acetyltransferase)	Cluster 1	7.82222	Glycolysis, TCA cycle		cytosol	regulation of cellular process; regulation of biological quality; cell redox homeostasis; single-organism cellular process; cellular homeostasis; single-organism process; response to stimulus; response to metal ion; homeostatic process; regulation of biological process; response to chemical; response to cadmium ion; response to inorganic substance; cellular process; biological regulation;	membrane; organelle membrane; cytoplasm; respiratory chain complex I; macromolecular complex; intracellular part; mitochondrial respiratory chain complex I; mitochondrial membrane part; cell; organelle part; mitochondrial envelope; membrane-enclosed lumen; catalytic complex; intracellular organelle lumen; membrane part; intracellular; cell part; organelle inner membrane; membrane-bounded organell…	dihydrolipoyl dehydrogenase activity; nucleoside phosphate binding; flavin adenine dinucleotide binding; copper ion binding; oxidoreductase activity, acting on a sulfur group of donors, NAD(P) as acceptor; organic cyclic compound binding; heterocyclic compound binding; catalytic activity; ribonucleotide binding; binding; cobalt ion binding; purine ribonucleoside binding; cation binding; anion bin…	K00382	DLD; dihydrolipoamide dehydrogenase [EC:1.8.1.4]	ko01130 Biosynthesis of antibiotics; ko01110 Biosynthesis of secondary metabolites; ko00260 Glycine, serine and threonine metabolism; ko01100 Metabolic pathways; ko00280 Valine, leucine and isoleucine degradation; ko00020 Citrate cycle (TCA cycle); ko01120 Microbial metabolism in diverse environments; ko01200 Carbon metabolism; ko00010 Glycolysis / Gluconeogenesis; ko00620 Pyruvate metabolism; ko…	PF07992.9	Pyr_redox_2	2.89922	0.00693536	0.34492	0.561905	15	6	16.8	6	15	0	0	0.762597	1184	0.373333
comp169308_c1_seq3	2	phosphoglycerate mutase	comp174528_c1_seq6		Cluster 4	4.7619	Glycolysis		cytosol	single-organism carbohydrate catabolic process; glycolytic process; single-organism catabolic process; small molecule metabolic process; single-organism cellular process; single-organism process; carbohydrate metabolic process; primary metabolic process; cellular metabolic process; organic substance metabolic process; carbohydrate catabolic process; single-organism carbohydrate metabolic process;…	intracellular part; cell; cell part; intracellular; cytoplasm;	isomerase activity; transition metal ion binding; catalytic activity; binding; intramolecular transferase activity, phosphotransferases; ion binding; metal ion binding; cation binding; phosphoglycerate mutase activity; intramolecular transferase activity; manganese ion binding;	K01834	PGAM; 2,3-bisphosphoglycerate-dependent phosphoglycerate mutase [EC:5.4.2.11]	ko01130 Biosynthesis of antibiotics; ko01110 Biosynthesis of secondary metabolites; ko00260 Glycine, serine and threonine metabolism; ko01230 Biosynthesis of amino acids; ko01100 Metabolic pathways; ko00680 Methane metabolism; ko01120 Microbial metabolism in diverse environments; ko01200 Carbon metabolism; ko00010 Glycolysis / Gluconeogenesis; ko05230 Central carbon metabolism in cancer; ko04922 …	PF01676.13	Metalloenzyme	3	0.00157261	0.333333	0.761905	7	5	14.8571	2	7	0	0	0.75	336	0.42449
comp167518_c1_seq1	4	phosphoglycerate kinase	comp154760_c0_seq7	Polyubiquitin (Fragment)	Cluster 2	6.41667	Glycolysis		cytosol	single-organism carbohydrate catabolic process; glycolytic process; single-organism catabolic process; small molecule metabolic process; single-organism cellular process; single-organism process; carbohydrate metabolic process; primary metabolic process; cellular metabolic process; organic substance metabolic process; carbohydrate catabolic process; single-organism carbohydrate metabolic process;…	intracellular part; cell; cell part; intracellular; cytoplasm;	ATP binding; nucleoside phosphate binding; nucleoside binding; ion binding; nucleotide binding; phosphotransferase activity, carboxyl group as acceptor; organic cyclic compound binding; heterocyclic compound binding; ribonucleoside binding; carbohydrate derivative binding; kinase activity; catalytic activity; ribonucleotide binding; binding; phosphoglycerate kinase activity; purine ribonucleoside…	K00927	PGK; phosphoglycerate kinase [EC:2.7.2.3]	ko01130 Biosynthesis of antibiotics; ko01110 Biosynthesis of secondary metabolites; ko00710 Carbon fixation in photosynthetic organisms; ko01230 Biosynthesis of amino acids; ko01100 Metabolic pathways; ko01120 Microbial metabolism in diverse environments; ko01200 Carbon metabolism; ko00010 Glycolysis / Gluconeogenesis;	PF00162.14	PGK	2.52713	0.0363452	0.395706	0.406593	14	5	13.7857	4	14	0	0	0.809109	4512	0.203625
comp169417_c0_seq12	6	glyceraldehyde 3-phosphate dehydrogenase	comp174528_c1_seq6		Cluster 2	5.57143	Glycolysis		cytosol				K00134	GAPDH; glyceraldehyde 3-phosphate dehydrogenase [EC:1.2.1.12]	ko01130 Biosynthesis of antibiotics; ko01110 Biosynthesis of secondary metabolites; ko00710 Carbon fixation in photosynthetic organisms; ko01230 Biosynthesis of amino acids; ko01100 Metabolic pathways; ko01120 Microbial metabolism in diverse environments; ko01200 Carbon metabolism; ko05010 Alzheimer's disease; ko00010 Glycolysis / Gluconeogenesis; ko04066 HIF-1 signaling pathway;	PF02800.15	Gp_dh_C	2.65116	0.0244682	0.377193	0.274725	14	5	12.7857	6	14	0	0	0.793605	6126	0.230159
comp165270_c0_seq4	1	pyruvate dehydrogenase E2 component (dihydrolipoamide acetyltransferase)	comp174139_c0_seq20	glycine dehydrogenase subunit 2	Cluster 2	6.22222	Glycolysis, TCA cycle		nuclear	single-organism carbohydrate catabolic process; glycolytic process; single-organism catabolic process; small molecule metabolic process; single-organism cellular process; single-organism process; carbohydrate metabolic process; primary metabolic process; cellular metabolic process; organic substance metabolic process; carbohydrate catabolic process; single-organism carbohydrate metabolic process;…	mitochondrial matrix; intracellular organelle; mitochondrial part; cytoplasm; intracellular organelle part; intracellular part; cell; mitochondrion; organelle part; membrane-enclosed lumen; organelle; intracellular membrane-bounded organelle; intracellular organelle lumen; cell part; intracellular; membrane-bounded organelle; cytoplasmic part; organelle lumen;	S-acyltransferase activity; dihydrolipoyllysine-residue acetyltransferase activity; ATP binding; nucleoside phosphate binding; nucleoside binding; ion binding; nucleotide binding; transferase activity, transferring acyl groups other than amino-acyl groups; dihydrolipoamide S-acyltransferase activity; acetyltransferase activity; organic cyclic compound binding; heterocyclic compound binding; ribon…	K00627	DLAT; pyruvate dehydrogenase E2 component (dihydrolipoamide acetyltransferase) [EC:2.3.1.12]	ko01130 Biosynthesis of antibiotics; ko01110 Biosynthesis of secondary metabolites; ko01100 Metabolic pathways; ko00020 Citrate cycle (TCA cycle); ko01120 Microbial metabolism in diverse environments; ko01200 Carbon metabolism; ko00010 Glycolysis / Gluconeogenesis; ko00620 Pyruvate metabolism;	PF00198.18	2-oxoacid_dh	2.74419	0.00657971	0.364407	0.458333	16	6	16.25	1	16	0	0	0.781977	1790	0.325
comp168112_c0_seq2	1	pyruvate dehydrogenase E2 component (dihydrolipoamide acetyltransferase)			Cluster 2	6.22222	Glycolysis, TCA cycle		mitochondria	single-organism carbohydrate catabolic process; glycolytic process; single-organism catabolic process; small molecule metabolic process; single-organism cellular process; single-organism process; carbohydrate metabolic process; primary metabolic process; cellular metabolic process; organic substance metabolic process; carbohydrate catabolic process; single-organism carbohydrate metabolic process;…	chloroplast part; cytoplasm; macromolecular complex; intracellular part; cell; organelle part; chloroplast envelope; membrane-enclosed lumen; catalytic complex; intracellular organelle lumen; intracellular; cell part; membrane-bounded organelle; plastid; organelle lumen; intracellular organelle; mitochondrial matrix; mitochondrial part; plastid envelope; intracellular organelle part; organelle en…	S-acyltransferase activity; dihydrolipoyllysine-residue acetyltransferase activity; transferase activity, transferring acyl groups; transition metal ion binding; catalytic activity; binding; ion binding; S-acetyltransferase activity; metal ion binding; cation binding; copper ion binding; transferase activity, transferring acyl groups other than amino-acyl groups; transferase activity; dihydrolipo…	K00627	DLAT; pyruvate dehydrogenase E2 component (dihydrolipoamide acetyltransferase) [EC:2.3.1.12]	ko01130 Biosynthesis of antibiotics; ko01110 Biosynthesis of secondary metabolites; ko01100 Metabolic pathways; ko00020 Citrate cycle (TCA cycle); ko01120 Microbial metabolism in diverse environments; ko01200 Carbon metabolism; ko00010 Glycolysis / Gluconeogenesis; ko00620 Pyruvate metabolism;	PF00198.18	2-oxoacid_dh	2.74419	0.00657971	0.364407	0.458333	16	6	16.25	1	16	0	0	0.781977	1790	0.325
comp164899_c1_seq4	4	enolase	comp174764_c0_seq9		Cluster 4	5.11538	Glycolysis		mitochondria	single-organism carbohydrate catabolic process; glycolytic process; single-organism catabolic process; small molecule metabolic process; single-organism cellular process; single-organism process; carbohydrate metabolic process; primary metabolic process; cellular metabolic process; organic substance metabolic process; carbohydrate catabolic process; single-organism carbohydrate metabolic process;…	catalytic complex; cell part; intracellular; cytoplasm; macromolecular complex; intracellular part; cytosolic part; cell; cytosol; protein complex; phosphopyruvate hydratase complex; cytoplasmic part;	magnesium ion binding; phosphopyruvate hydratase activity; catalytic activity; binding; ion binding; metal ion binding; cation binding; lyase activity; hydro-lyase activity; carbon-oxygen lyase activity;	K01689	ENO; enolase [EC:4.2.1.11]	ko01130 Biosynthesis of antibiotics; ko01110 Biosynthesis of secondary metabolites; ko01230 Biosynthesis of amino acids; ko01100 Metabolic pathways; ko00680 Methane metabolism; ko01120 Microbial metabolism in diverse environments; ko01200 Carbon metabolism; ko00010 Glycolysis / Gluconeogenesis; ko03018 RNA degradation; ko04066 HIF-1 signaling pathway;	PF00113.17	Enolase_C	2.51163	0.0354333	0.398148	0.448529	17	5	14.9412	4	17	0	0	0.811047	5066	0.213445
comp155246_c0_seq1	1	citrate synthase	comp168112_c0_seq2	pyruvate dehydrogenase E2 component (dihydrolipoamide acetyltransferase)	Cluster 2	6.35294	TCA cycle		chloroplast	tricarboxylic acid metabolic process; oxidation-reduction process; small molecule metabolic process; tricarboxylic acid cycle; single-organism cellular process; single-organism process; primary metabolic process; carbohydrate metabolic process; cellular respiration; cellular metabolic process; organic substance metabolic process; citrate metabolic process; metabolic process; generation of precurs…	intracellular organelle; cell junction; peroxisome; cytoplasm; intracellular part; cell-cell junction; cell; symplast; intracellular membrane-bounded organelle; organelle; plasmodesma; intracellular; cell part; microbody; membrane-bounded organelle; cytoplasmic part;		K01647	CS; citrate synthase [EC:2.3.3.1]	ko01130 Biosynthesis of antibiotics; ko01110 Biosynthesis of secondary metabolites; ko01230 Biosynthesis of amino acids; ko01100 Metabolic pathways; ko01210 2-Oxocarboxylic acid metabolism; ko00020 Citrate cycle (TCA cycle); ko01120 Microbial metabolism in diverse environments; ko01200 Carbon metabolism; ko00630 Glyoxylate and dicarboxylate metabolism;	PF00285.16	Citrate_synt	2.23256	0.0846704	0.447917	0.404558	27	5	15.8889	1	27	0	0	0.84593	11170	0.189153
comp174139_c0_seq20	1	glycine dehydrogenase subunit 2	comp168112_c0_seq2	pyruvate dehydrogenase E2 component (dihydrolipoamide acetyltransferase)	Cluster 4	5.06667			mitochondria	small molecule metabolic process; single-organism cellular process; nitrogen compound metabolic process; single-organism process; primary metabolic process; glycine metabolic process; alpha-amino acid metabolic process; cellular metabolic process; organic substance metabolic process; metabolic process; cellular amino acid metabolic process; serine family amino acid metabolic process; single-organ…	organelle; intracellular membrane-bounded organelle; intracellular organelle; cell part; intracellular; cytoplasm; intracellular part; membrane-bounded organelle; cell; mitochondrion; cytoplasmic part;	organic cyclic compound binding; heterocyclic compound binding; binding; ion binding; anion binding; cofactor binding; pyridoxal phosphate binding;	K00283	gcvPB; glycine dehydrogenase subunit 2 [EC:1.4.4.2]	ko01130 Biosynthesis of antibiotics; ko01200 Carbon metabolism; ko01110 Biosynthesis of secondary metabolites; ko00260 Glycine, serine and threonine metabolism; ko01100 Metabolic pathways; ko00630 Glyoxylate and dicarboxylate metabolism;	PF02347.11	GDC-P	2.55814	0.0352247	0.390909	0.43956	14	6	15.5714	1	14	0	0	0.805233	4216	0.23956
comp150244_c0_seq2	1	large subunit ribosomal protein L9e	comp154760_c0_seq7	Polyubiquitin (Fragment)	Cluster 1	9		Ribosome	cytosol	cellular protein metabolic process; biosynthetic process; primary metabolic process; cellular metabolic process; organic substance biosynthetic process; cellular biosynthetic process; organic substance metabolic process; metabolic process; cellular macromolecule biosynthetic process; cellular macromolecule metabolic process; gene expression; macromolecule metabolic process; protein metabolic proc…		organic cyclic compound binding; heterocyclic compound binding; RNA binding; binding; nucleic acid binding; structural molecule activity; structural constituent of ribosome; rRNA binding;	K02940	RP-L9e; large subunit ribosomal protein L9e	ko03010 Ribosome;	PF00347.18	Ribosomal_L6	2.7907	0.0149099	0.358333	0.692308	13	5	13	1	13	0	0	0.776163	1048	0.265306
comp157114_c0_seq4	1	large subunit ribosomal protein L13Ae	comp180326_c0_seq1		Cluster 1	9		Ribosome	cytosol	cellular protein metabolic process; biosynthetic process; primary metabolic process; cellular metabolic process; organic substance biosynthetic process; cellular biosynthetic process; organic substance metabolic process; metabolic process; cellular macromolecule biosynthetic process; cellular macromolecule metabolic process; gene expression; macromolecule metabolic process; protein metabolic proc…	intracellular organelle; ribosome; intracellular non-membrane-bounded organelle; cytoplasm; intracellular organelle part; macromolecular complex; intracellular part; cell; organelle part; non-membrane-bounded organelle; organelle; large ribosomal subunit; ribosomal subunit; cell part; intracellular; ribonucleoprotein complex; cytoplasmic part;	structural constituent of ribosome; structural molecule activity;	K02872	RP-L13Ae; large subunit ribosomal protein L13Ae	ko03010 Ribosome;	PF00572.13	Ribosomal_L13	2.71318	0.0196622	0.368571	0.571429	14	5	13.1429	1	14	0	0	0.785853	1890	0.265306
comp172449_c0_seq3	1	small subunit ribosomal protein S9e	comp180326_c0_seq1		Cluster 1	9		Ribosome	cytosol	cellular protein metabolic process; biosynthetic process; primary metabolic process; cellular metabolic process; organic substance biosynthetic process; cellular biosynthetic process; organic substance metabolic process; metabolic process; cellular macromolecule biosynthetic process; cellular macromolecule metabolic process; gene expression; macromolecule metabolic process; protein metabolic proc…	intracellular organelle; ribosome; membrane; intracellular non-membrane-bounded organelle; cell junction; small ribosomal subunit; intracellular organelle part; cytoplasm; macromolecular complex; intracellular part; cell-cell junction; cytosol; cell; symplast; organelle part; non-membrane-bounded organelle; organelle; plasmodesma; ribosomal subunit; intracellular; cell part; ribonucleoprotein com…	organic cyclic compound binding; heterocyclic compound binding; RNA binding; binding; nucleic acid binding; structural molecule activity; structural constituent of ribosome; rRNA binding;	K02997	RP-S9e; small subunit ribosomal protein S9e	ko03010 Ribosome;	PF00163.14	Ribosomal_S4	2.86822	0.00081003	0.348649	0.909091	11	5	13.4545	1	11	0	0	0.766473	274	0.32816
comp172642_c0_seq9	1	large subunit ribosomal protein L10Ae	comp175511_c0_seq1		Cluster 1	9		Ribosome	cytosol	cellular protein metabolic process; biosynthetic process; primary metabolic process; cellular metabolic process; organic substance biosynthetic process; cellular biosynthetic process; organic substance metabolic process; metabolic process; cellular macromolecule biosynthetic process; cellular macromolecule metabolic process; gene expression; macromolecule metabolic process; protein metabolic proc…	membrane; intracellular organelle; ribosome; intracellular non-membrane-bounded organelle; cell junction; cell periphery; cytosolic large ribosomal subunit; cytoplasm; intracellular organelle part; macromolecular complex; intracellular part; cell-cell junction; cell; cytosol; symplast; organelle part; plasma membrane; non-membrane-bounded organelle; organelle; plasmodesma; large ribosomal subunit…	organic cyclic compound binding; heterocyclic compound binding; RNA binding; binding; nucleic acid binding; structural molecule activity; structural constituent of ribosome;	K02865	RP-L10Ae; large subunit ribosomal protein L10Ae	ko03010 Ribosome;	PF00687.16	Ribosomal_L1	2.86822	0.00081003	0.348649	0.909091	11	5	13.4545	1	11	0	0	0.766473	274	0.32816
comp165580_c0_seq1	1	20S proteasome subunit alpha 3	comp175264_c0_seq7			2			chloroplast	modification-dependent macromolecule catabolic process; cellular macromolecule catabolic process; proteolysis involved in cellular protein catabolic process; cellular protein catabolic process; modification-dependent protein catabolic process; cellular protein metabolic process; ubiquitin-dependent protein catabolic process; primary metabolic process; cellular metabolic process; organic substance…	intracellular organelle; proteasome core complex, alpha-subunit complex; proteasome complex; cytoplasm; macromolecular complex; intracellular part; cell; intracellular membrane-bounded organelle; organelle; nucleus; intracellular; cell part; proteasome core complex; membrane-bounded organelle; protein complex;	endopeptidase activity; threonine-type endopeptidase activity; peptidase activity; catalytic activity; threonine-type peptidase activity; peptidase activity, acting on L-amino acid peptides; hydrolase activity;	K02728	PSMA4; 20S proteasome subunit alpha 3 [EC:3.4.25.1]	ko03050 Proteasome;	PF00227.21	Proteasome	3.04651	0	0.328244	1	2	5	17	1	2	0	0	0.744186	0	0.548387
comp155969_c0_seq5	8	solute carrier family 25 (mitochondrial carrier; adenine nucleotide translocator)			Cluster 5	2			chloroplast	transport; organophosphate ester transport; single-organism localization; purine nucleotide transport; nucleobase-containing compound transport; nucleotide transport; single-organism process; organic substance transport; localization; nitrogen compound transport; single-organism transport; establishment of localization;	membrane; organelle membrane; chloroplast part; cytoplasm; intrinsic component of membrane; intracellular part; cell; organelle part; chloroplast envelope; mitochondrial envelope; membrane part; intracellular; cell part; organelle inner membrane; membrane-bounded organelle; mitochondrial inner membrane; plastid; intracellular organelle; mitochondrial part; plastid envelope; intracellular organell…	active transmembrane transporter activity; secondary active transmembrane transporter activity; purine nucleotide transmembrane transporter activity; carbohydrate derivative transporter activity; ion transmembrane transporter activity; adenine nucleotide transmembrane transporter activity; anion:anion antiporter activity; substrate-specific transporter activity; ATP:ADP antiporter activity; antip…	K05863	SLC25A4S; solute carrier family 25 (mitochondrial adenine nucleotide translocator), member 4/5/6/31	ko04022 cGMP-PKG signaling pathway; ko04020 Calcium signaling pathway; ko05016 Huntington's disease; ko05166 HTLV-I infection; ko05012 Parkinson's disease;	PF00153.22	Mito_carr	4.82946	0	0.207063	1	2	7	3	8	2	0	0	0.521318	0	0.75
comp168827_c0_seq5	1	prolyl 4-hydroxylase, beta polypeptide				0.666667			chloroplast	regulation of cellular process; regulation of biological quality; small molecule metabolic process; cell redox homeostasis; single-organism cellular process; ether metabolic process; cellular homeostasis; single-organism process; organic substance metabolic process; homeostatic process; metabolic process; regulation of biological process; single-organism metabolic process; glycerol ether metaboli…	endoplasmic reticulum lumen; intracellular organelle; endoplasmic reticulum; cytoplasm; intracellular organelle part; endomembrane system; intracellular part; cell; organelle part; organelle; intracellular membrane-bounded organelle; membrane-enclosed lumen; intracellular organelle lumen; endoplasmic reticulum part; cell part; intracellular; membrane-bounded organelle; cytoplasmic part; organelle…	protein disulfide oxidoreductase activity; disulfide oxidoreductase activity; electron carrier activity; intramolecular oxidoreductase activity, transposing S-S bonds; isomerase activity; catalytic activity; oxidoreductase activity, acting on a sulfur group of donors; intramolecular oxidoreductase activity; protein disulfide isomerase activity; oxidoreductase activity;	K09580	PDIA1; protein disulfide-isomerase A1 [EC:5.3.4.1]	ko04141 Protein processing in endoplasmic reticulum;	PF13848.1	Thioredoxin_6	3.49612	0.00060232	0.286031	0	2	6	9	1	2	0	0	0.687984	54	0.533333
comp168855_c1_seq4	2	heat shock 70kDa protein 5	comp173527_c0_seq6	Chaperone protein ClpB1	Cluster 4	5.06667			endoplasmic reticulum		endoplasmic reticulum lumen; intracellular organelle; endoplasmic reticulum; cytoplasm; intracellular organelle part; endomembrane system; intracellular part; cell; organelle part; organelle; intracellular membrane-bounded organelle; membrane-enclosed lumen; intracellular organelle lumen; endoplasmic reticulum part; cell part; intracellular; membrane-bounded organelle; cytoplasmic part; organelle…	ATP binding; nucleoside phosphate binding; nucleoside binding; ion binding; nucleotide binding; organic cyclic compound binding; heterocyclic compound binding; ribonucleoside binding; carbohydrate derivative binding; ribonucleotide binding; binding; purine ribonucleoside binding; anion binding; purine ribonucleotide binding; adenyl ribonucleotide binding; adenyl nucleotide binding; purine nucleos…	K09490	HSPA5; heat shock 70kDa protein 5	ko04141 Protein processing in endoplasmic reticulum; ko05020 Prion diseases; ko04918 Thyroid hormone synthesis; ko03060 Protein export;	PF00012.15	HSP70	3.23256	7.414e-05	0.309353	0.805556	9	5	12.6667	2	9	0	0	0.72093	14	0.550725
comp165255_c1_seq8	1	(S)-2-hydroxy-acid oxidase	comp174799_c0_seq20			2.4			peroxisome	regulation of cellular process; regulation of biological quality; symbiosis, encompassing mutualism through parasitism; biosynthetic process; multi-organism cellular process; interaction with host; modification of morphology or physiology of other organism; regulation of cellular metabolic process; cellular metabolic process; multi-organism process; cellular biosynthetic process; modification of …	organelle; intracellular membrane-bounded organelle; intracellular organelle; cell part; intracellular; peroxisome; microbody; cytoplasm; intracellular part; cell; membrane-bounded organelle; cytoplasmic part;	nucleoside phosphate binding; ion binding; glycolate oxidase activity; nucleotide binding; cofactor binding; oxidoreductase activity; heterocyclic compound binding; organic cyclic compound binding; oxidoreductase activity, acting on CH-OH group of donors; (S)-2-hydroxy-acid oxidase activity; carbohydrate derivative binding; catalytic activity; ribonucleotide binding; binding; anion binding; FMN b…	K11517	HAO; (S)-2-hydroxy-acid oxidase [EC:1.1.3.15]	ko04146 Peroxisome; ko01120 Microbial metabolism in diverse environments; ko01130 Biosynthesis of antibiotics; ko01200 Carbon metabolism; ko01110 Biosynthesis of secondary metabolites; ko01100 Metabolic pathways; ko00630 Glyoxylate and dicarboxylate metabolism;	PF01070.13	FMN_dh	3.31783	0.0100279	0.301402	0.333333	7	7	11.1429	1	7	0	0	0.710271	3134	0.387755
comp147636_c0_seq2	2	chaperonin GroEL			Cluster 4	5.33333			mitochondria	protein folding; metabolic process; response to stress; cellular macromolecule metabolic process; cellular protein metabolic process; macromolecule metabolic process; protein metabolic process; response to stimulus; primary metabolic process; cellular process; cellular metabolic process; protein refolding; organic substance metabolic process;	organelle; intracellular membrane-bounded organelle; intracellular organelle; cell part; intracellular; cytoplasm; intracellular part; membrane-bounded organelle; cell; mitochondrion; cytoplasmic part;	ATP binding; nucleoside phosphate binding; nucleoside binding; ion binding; nucleotide binding; organic cyclic compound binding; heterocyclic compound binding; ribonucleoside binding; carbohydrate derivative binding; ribonucleotide binding; binding; purine ribonucleoside binding; anion binding; purine ribonucleotide binding; adenyl ribonucleotide binding; adenyl nucleotide binding; purine nucleos…	K04077	groEL; chaperonin GroEL	ko04212 Longevity regulating pathway - worm; ko03018 RNA degradation; ko05134 Legionellosis; ko05152 Tuberculosis; ko04940 Type I diabetes mellitus;	PF00118.19	Cpn60_TCP1	2.82946	0.0116988	0.353425	0.436364	11	5	13.2727	2	11	0	0	0.771318	2762	0.309524
	1	molecular chaperone DnaK	comp173527_c0_seq6	Chaperone protein ClpB1	Cluster 4	5.06667			mitochondria	protein folding; metabolic process; response to stress; cellular protein metabolic process; cellular macromolecule metabolic process; macromolecule metabolic process; protein metabolic process; response to stimulus; primary metabolic process; cellular process; cellular metabolic process; organic substance metabolic process;	organelle; intracellular membrane-bounded organelle; intracellular organelle; cell part; intracellular; cytoplasm; intracellular part; membrane-bounded organelle; cell; mitochondrion; cytoplasmic part;	ATP binding; nucleoside phosphate binding; nucleoside binding; ion binding; protein binding; nucleotide binding; organic cyclic compound binding; heterocyclic compound binding; ribonucleoside binding; carbohydrate derivative binding; ribonucleotide binding; binding; purine ribonucleoside binding; anion binding; purine ribonucleotide binding; unfolded protein binding; adenyl ribonucleotide binding…	K04043	dnaK; molecular chaperone DnaK	ko04212 Longevity regulating pathway - worm; ko03018 RNA degradation; ko05152 Tuberculosis;	PF00012.15	HSP70	2.89922	0.0267978	0.34492	0.545455	11	5	11.8182	1	11	0	0	0.762597	4658	0.355372
comp165371_c0_seq4	1	glutathione reductase (NADPH)	comp168112_c0_seq2	pyruvate dehydrogenase E2 component (dihydrolipoamide acetyltransferase)	Cluster 2	5.5			cytosol	sulfur compound metabolic process; regulation of cellular process; regulation of biological quality; peptide metabolic process; cell redox homeostasis; single-organism cellular process; nitrogen compound metabolic process; cellular homeostasis; single-organism process; cellular amide metabolic process; cellular metabolic process; organic substance metabolic process; homeostatic process; metabolic…		oxidoreductase activity, acting on NAD(P)H; nucleoside phosphate binding; flavin adenine dinucleotide binding; ion binding; antioxidant activity; nucleotide binding; oxidoreductase activity, acting on a sulfur group of donors, NAD(P) as acceptor; cofactor binding; glutathione-disulfide reductase activity; oxidoreductase activity; heterocyclic compound binding; organic cyclic compound binding; dis…	K00383	GSR; glutathione reductase (NADPH) [EC:1.8.1.7]	ko04918 Thyroid hormone synthesis; ko00480 Glutathione metabolism;	PF07992.9	Pyr_redox_2	2.79845	0.0334364	0.357341	0.296703	14	6	13	1	14	0	0	0.775194	6010	0.27795
comp171695_c0_seq2	1	glutathione reductase (NADPH)	comp174799_c0_seq20		Cluster 2	5.5			chloroplast	sulfur compound metabolic process; regulation of cellular process; regulation of biological quality; peptide metabolic process; cell redox homeostasis; single-organism cellular process; nitrogen compound metabolic process; cellular homeostasis; single-organism process; cellular amide metabolic process; cellular metabolic process; organic substance metabolic process; homeostatic process; metabolic…	organelle; intracellular membrane-bounded organelle; intracellular organelle; cell part; intracellular; cytoplasm; intracellular part; membrane-bounded organelle; cell; plastid; cytoplasmic part; chloroplast;	oxidoreductase activity, acting on NAD(P)H; nucleoside phosphate binding; flavin adenine dinucleotide binding; ion binding; antioxidant activity; nucleotide binding; oxidoreductase activity, acting on a sulfur group of donors, NAD(P) as acceptor; cofactor binding; glutathione-disulfide reductase activity; oxidoreductase activity; heterocyclic compound binding; organic cyclic compound binding; dis…	K00383	GSR; glutathione reductase (NADPH) [EC:1.8.1.7]	ko04918 Thyroid hormone synthesis; ko00480 Glutathione metabolism;	PF07992.9	Pyr_redox_2	2.79845	0.0334364	0.357341	0.296703	14	6	13	1	14	0	0	0.775194	6010	0.27795
comp139982_c0_seq2	1	NADH dehydrogenase (ubiquinone) 1 alpha/beta subcomplex 1	comp155217_c0_seq1			0	Oxidative phosphorylation		mitochondria	single-organism biosynthetic process; organic acid biosynthetic process; oxidation-reduction process; small molecule metabolic process; single-organism cellular process; single-organism process; cellular lipid metabolic process; biosynthetic process; fatty acid metabolic process; primary metabolic process; fatty acid biosynthetic process; organic substance biosynthetic process; cellular metabolic…	membrane; mitochondrial matrix; intracellular organelle; mitochondrial part; cytoplasm; intracellular organelle part; intracellular part; cell; mitochondrion; organelle part; membrane-enclosed lumen; organelle; intracellular membrane-bounded organelle; intracellular organelle lumen; membrane part; cell part; intracellular; membrane-bounded organelle; respiratory chain; cytoplasmic part; organelle…	phosphopantetheine binding; vitamin binding; ion binding; ACP phosphopantetheine attachment site binding; protein binding; amide binding; cofactor binding; modified amino acid binding; prosthetic group binding; transition metal ion binding; binding; cobalt ion binding; cation binding; metal ion binding; anion binding; ACP phosphopantetheine attachment site binding involved in fatty acid biosynthe…	K03955	NDUFAB1; NADH dehydrogenase (ubiquinone) 1 alpha/beta subcomplex 1	ko05010 Alzheimer's disease; ko00190 Oxidative phosphorylation; ko01100 Metabolic pathways; ko05016 Huntington's disease; ko04932 Non-alcoholic fatty liver disease (NAFLD); ko05012 Parkinson's disease;	PF00550.20	PP-binding	3.96124	0	0.252446	0	1	7	8	1	1	0	0	0.629845	0	0
comp158762_c0_seq2	1	F-type H+-transporting ATPase subunit alpha	comp175511_c0_seq1			4	Oxidative phosphorylation		chloroplast	nucleoside metabolic process; purine nucleoside metabolic process; purine ribonucleoside monophosphate metabolic process; nucleotide metabolic process; energy coupled proton transmembrane transport, against electrochemical gradient; single-organism process; biosynthetic process; nucleoside biosynthetic process; purine ribonucleoside biosynthetic process; ribonucleoside monophosphate biosynthetic …	membrane; intracellular organelle; mitochondrial part; organelle membrane; organelle envelope; intracellular organelle part; cytoplasm; intracellular part; cell; organelle part; mitochondrion; mitochondrial envelope; intracellular membrane-bounded organelle; organelle; cell part; intracellular; envelope; organelle inner membrane; membrane-bounded organelle; mitochondrial inner membrane; mitochond…	ATPase activity, coupled to transmembrane movement of ions; nucleoside phosphate binding; primary active transmembrane transporter activity; substrate-specific transporter activity; hydrolase activity, acting on acid anhydrides; ATPase activity, coupled to transmembrane movement of ions, rotational mechanism; monovalent inorganic cation transmembrane transporter activity; hydrolase activity; hydr…	K02132	ATPeF1A; F-type H+-transporting ATPase subunit alpha	ko05010 Alzheimer's disease; ko00190 Oxidative phosphorylation; ko01100 Metabolic pathways; ko05016 Huntington's disease; ko05012 Parkinson's disease;	PF01578.15	Cytochrom_C_asm	2.49612	0.0736527	0.400621	0.2	15	5	10.8	1	15	0	0	0.812984	6238	0.165625
comp148828_c0_seq1	3	F-type H+-transporting ATPase subunit d	comp161706_c3_seq9	isocitrate dehydrogenase		3	Oxidative phosphorylation		cytosol	nucleoside metabolic process; purine nucleoside metabolic process; purine ribonucleoside monophosphate metabolic process; nucleotide metabolic process; single-organism process; purine ribonucleoside biosynthetic process; nucleoside biosynthetic process; biosynthetic process; ribonucleoside monophosphate biosynthetic process; cellular metabolic process; phosphate-containing compound metabolic proc…	membrane; chloroplast thylakoid membrane; organelle membrane; chloroplast part; cytoplasm; chloroplast thylakoid; thylakoid membrane; macromolecular complex; intracellular part; cell; organelle part; non-membrane-bounded organelle; membrane-enclosed lumen; intracellular organelle lumen; intracellular; cell part; plastid thylakoid membrane; cytosolic part; membrane-bounded organelle; plastid; orga…	ion transmembrane transporter activity; ion binding; substrate-specific transporter activity; hydrolase activity; monovalent inorganic cation transmembrane transporter activity; copper ion binding; zinc ion binding; hydrogen ion transmembrane transporter activity; substrate-specific transmembrane transporter activity; transition metal ion binding; catalytic activity; binding; cation binding; meta…	K02138	ATPeF0D; F-type H+-transporting ATPase subunit d	ko05010 Alzheimer's disease; ko00190 Oxidative phosphorylation; ko01100 Metabolic pathways; ko05016 Huntington's disease; ko05012 Parkinson's disease;	PF05873.7	Mt_ATP-synt_D	2.82946	0.0160506	0.353425	0.285714	7	6	14.5714	3	7	0	0	0.771318	1942	0.291429
comp166827_c0_seq2	2	F-type H+-transporting ATPase subunit beta	comp175511_c0_seq1			1.71429	Oxidative phosphorylation		chloroplast	nucleoside metabolic process; purine nucleoside metabolic process; purine ribonucleoside monophosphate metabolic process; nucleotide metabolic process; energy coupled proton transmembrane transport, against electrochemical gradient; single-organism process; biosynthetic process; nucleoside biosynthetic process; purine ribonucleoside biosynthetic process; ribonucleoside monophosphate biosynthetic …		ATPase activity, coupled to transmembrane movement of ions; nucleoside phosphate binding; primary active transmembrane transporter activity; substrate-specific transporter activity; hydrolase activity, acting on acid anhydrides; ATPase activity, coupled to transmembrane movement of ions, rotational mechanism; monovalent inorganic cation transmembrane transporter activity; hydrolase activity; hydr…	K02133	ATPeF1B; F-type H+-transporting ATPase subunit beta [EC:3.6.3.14]	ko05010 Alzheimer's disease; ko00190 Oxidative phosphorylation; ko01100 Metabolic pathways; ko05016 Huntington's disease; ko05012 Parkinson's disease;	PF00006.20	ATP-synt_ab	2.55039	0.079752	0.392097	0.19697	12	6	13.0833	2	12	0	0	0.806202	8728	0.191176
comp172520_c1_seq6	1	elongation factor EF-1 alpha subunit	comp175511_c0_seq1			3			cytosol		intracellular part; cell; cell part; intracellular; cytoplasm;	nucleoside phosphate binding; translation elongation factor activity; hydrolase activity, acting on acid anhydrides; hydrolase activity; organic cyclic compound binding; heterocyclic compound binding; pyrophosphatase activity; catalytic activity; ribonucleotide binding; binding; GTPase activity; purine ribonucleoside binding; anion binding; hydrolase activity, acting on acid anhydrides, in phosph…	K03231	EEF1A; elongation factor 1-alpha	ko05134 Legionellosis; ko03013 RNA transport;	PF00009.22	GTP_EFTU	2.85271	0.0281584	0.350543	0.142857	8	6	11.625	1	8	0	0	0.768411	2584	0.258721
comp149171_c0_seq4	1	V-type H+-transporting ATPase subunit C	comp154760_c0_seq7	Polyubiquitin (Fragment)		1.66667	Oxidative phosphorylation		chloroplast	cellular component organization; regulation of carbohydrate biosynthetic process; ion transmembrane transport; cellular aromatic compound metabolic process; cellular developmental process; energy coupled proton transmembrane transport, against electrochemical gradient; cellular component morphogenesis; single-organism process; phenylpropanoid biosynthetic process; biosynthetic process; cellular m…	membrane; organelle membrane; cell periphery; cytoplasm; macromolecular complex; intracellular part; proton-transporting V-type ATPase complex; cell; organelle part; membrane part; intracellular; cell part; membrane-bounded organelle; plastid; intracellular organelle; bounding membrane of organelle; intracellular organelle part; plasma membrane; vacuolar proton-transporting V-type ATPase complex;…	active transmembrane transporter activity; ATPase activity, coupled to transmembrane movement of ions; ion transmembrane transporter activity; primary active transmembrane transporter activity; ATPase activity, coupled to transmembrane movement of ions, rotational mechanism; hydrolase activity, acting on acid anhydrides; substrate-specific transporter activity; monovalent inorganic cation transme…	K02148	ATPeV1C; V-type H+-transporting ATPase subunit C	ko05323 Rheumatoid arthritis; ko05120 Epithelial cell signaling in Helicobacter pylori infection; ko04721 Synaptic vesicle cycle; ko04966 Collecting duct acid secretion; ko04145 Phagosome; ko00190 Oxidative phosphorylation; ko01100 Metabolic pathways; ko05110 Vibrio cholerae infection;	PF03223.10	V-ATPase_C	2.96124	0.00100315	0.337696	0.666667	3	5	16.6667	1	3	0	0	0.754845	64	0.438596
comp162807_c0_seq2	1		comp173527_c0_seq6	Chaperone protein ClpB1	Cluster 3	6.78788			chloroplast	response to stress; response to abiotic stimulus; cellular protein metabolic process; response to stimulus; primary metabolic process; cellular metabolic process; response to metal ion; organic substance metabolic process; protein folding; metabolic process; response to cold; response to chemical; response to temperature stimulus; cellular macromolecule metabolic process; response to cadmium ion;…	membrane; chloroplast thylakoid membrane; chloroplast part; chloroplast thylakoid; cytoplasm; thylakoid membrane; intracellular part; cell; organelle part; chloroplast envelope; intracellular; cell part; plastid thylakoid membrane; membrane-bounded organelle; plastid; intracellular organelle; apoplast; plastid envelope; intracellular organelle part; organelle envelope; plastid part; plastid strom…	ATP binding; nucleoside phosphate binding; nucleoside binding; ion binding; copper ion binding; nucleotide binding; organic cyclic compound binding; heterocyclic compound binding; ribonucleoside binding; carbohydrate derivative binding; transition metal ion binding; ribonucleotide binding; binding; purine ribonucleoside binding; cation binding; metal ion binding; anion binding; purine ribonucleot…				PF00166.16	Cpn10	3.1938	0.00015244	0.313107	0.818182	11	5	12.1818	1	11	0	0	0.725775	32	0.507576
comp163007_c0_seq2	1	Endoplasmin homolog	comp174799_c0_seq20		Cluster 3	6.78788			vacuolar membrane	protein folding; metabolic process; response to stress; cellular protein metabolic process; cellular macromolecule metabolic process; macromolecule metabolic process; protein metabolic process; response to stimulus; primary metabolic process; cellular process; cellular metabolic process; organic substance metabolic process;	endoplasmic reticulum lumen; intracellular organelle; endoplasmic reticulum; cytoplasm; intracellular organelle part; endomembrane system; intracellular part; cell; organelle part; organelle; intracellular membrane-bounded organelle; membrane-enclosed lumen; intracellular organelle lumen; endoplasmic reticulum part; cell part; intracellular; membrane-bounded organelle; cytoplasmic part; organelle…	ATP binding; nucleoside phosphate binding; nucleoside binding; ion binding; protein binding; nucleotide binding; organic cyclic compound binding; heterocyclic compound binding; ribonucleoside binding; carbohydrate derivative binding; ribonucleotide binding; binding; purine ribonucleoside binding; anion binding; purine ribonucleotide binding; unfolded protein binding; adenyl ribonucleotide binding…				PF00183.13	HSP90	2.51938	0.0452941	0.396923	0.458333	16	5	12.25	1	16	0	0	0.810078	6354	0.199795
comp163008_c0_seq2	1	Heat shock protein 83	comp154760_c0_seq7	Polyubiquitin (Fragment)	Cluster 3	5.85455			chloroplast	protein folding; metabolic process; response to stress; cellular protein metabolic process; cellular macromolecule metabolic process; macromolecule metabolic process; protein metabolic process; response to stimulus; primary metabolic process; cellular process; cellular metabolic process; organic substance metabolic process;	intracellular part; cell; cell part; intracellular; cytoplasm;	ATP binding; nucleoside phosphate binding; nucleoside binding; ion binding; protein binding; nucleotide binding; organic cyclic compound binding; heterocyclic compound binding; ribonucleoside binding; carbohydrate derivative binding; ribonucleotide binding; binding; purine ribonucleoside binding; anion binding; purine ribonucleotide binding; unfolded protein binding; adenyl ribonucleotide binding…				PF00183.13	HSP90	2.53488	0.0383746	0.394495	0.380952	15	5	11.8667	1	15	0	0	0.80814	5674	0.195556
comp164432_c0_seq2	2	Heat shock protein 81-1	comp173527_c0_seq6	Chaperone protein ClpB1	Cluster 3	5.85455			cytosol	protein folding; metabolic process; cellular protein metabolic process; cellular macromolecule metabolic process; macromolecule metabolic process; protein metabolic process; primary metabolic process; cellular process; cellular metabolic process; organic substance metabolic process;		ATP binding; nucleoside phosphate binding; nucleoside binding; ion binding; protein binding; nucleotide binding; organic cyclic compound binding; heterocyclic compound binding; ribonucleoside binding; carbohydrate derivative binding; ribonucleotide binding; binding; purine ribonucleoside binding; anion binding; purine ribonucleotide binding; unfolded protein binding; adenyl ribonucleotide binding…				PF00183.13	HSP90	2.53488	0.0383746	0.394495	0.380952	15	5	11.8667	2	15	0	0	0.80814	5674	0.195556
comp166660_c0_seq2	1		comp173527_c0_seq6	Chaperone protein ClpB1	Cluster 4	5.06667			chloroplast	protein folding; metabolic process; response to stress; cellular protein metabolic process; cellular macromolecule metabolic process; macromolecule metabolic process; protein metabolic process; response to stimulus; primary metabolic process; cellular process; cellular metabolic process; organic substance metabolic process;	intracellular organelle; chloroplast part; cytoplasm; intracellular organelle part; plastid part; intracellular part; plastid stroma; cell; organelle part; chloroplast; organelle; intracellular membrane-bounded organelle; cell part; intracellular; membrane-bounded organelle; plastid; cytoplasmic part; chloroplast stroma;	ATP binding; nucleoside phosphate binding; nucleoside binding; ion binding; protein binding; nucleotide binding; organic cyclic compound binding; heterocyclic compound binding; ribonucleoside binding; carbohydrate derivative binding; ribonucleotide binding; binding; purine ribonucleoside binding; anion binding; purine ribonucleotide binding; unfolded protein binding; adenyl ribonucleotide binding…				PF00012.15	HSP70	2.89922	0.0267978	0.34492	0.545455	11	5	11.8182	1	11	0	0	0.762597	4658	0.355372
comp173527_c0_seq6	1	Chaperone protein ClpB1	comp168762_c0_seq9		Cluster 3	6.78788			cytosol	cellular response to stress; cellular response to stimulus; response to stress; cellular response to heat; response to heat; response to abiotic stimulus; response to temperature stimulus; response to stimulus; cellular process;	organelle; intracellular membrane-bounded organelle; intracellular organelle; nucleus; cell part; intracellular; cytoplasm; intracellular part; membrane-bounded organelle; cytosol; cell; cytoplasmic part;	ATP binding; nucleoside phosphate binding; nucleoside binding; ion binding; hydrolase activity, acting on acid anhydrides; hydrolase activity; nucleotide binding; nucleoside-triphosphatase activity; organic cyclic compound binding; heterocyclic compound binding; ribonucleoside binding; carbohydrate derivative binding; pyrophosphatase activity; catalytic activity; ribonucleotide binding; binding; …				PF07724.9	AAA_2	3.18605	0.0156563	0.313869	0.681818	12	5	11.1667	1	12	0	0	0.726744	2678	0.481884
comp175689_c0_seq7	1		comp175511_c0_seq1		Cluster 1	7.82222			cytosol									2.76744	0.0298011	0.361345	0.333333	15	5	11.5333	1	15	0	0	0.77907	4212	0.278333
comp148829_c0_seq2	1		comp168583_c0_seq7	fumarate hydratase, class II	Cluster 2	5.57143			chloroplast									2.92248	0.00837615	0.342175	0.428571	14	6	16.5714	1	14	0	0	0.75969	2712	0.383721
comp164058_c0_seq10	1	Peroxisomal (S)-2-hydroxy-acid oxidase GLO4	comp168012_c0_seq30	pyruvate,orthophosphate dikinase		2.4			cytosol	regulation of cellular process; regulation of biological quality; symbiosis, encompassing mutualism through parasitism; biosynthetic process; multi-organism cellular process; interaction with host; modification of morphology or physiology of other organism; regulation of cellular metabolic process; cellular metabolic process; multi-organism process; cellular biosynthetic process; modification of …	organelle; intracellular membrane-bounded organelle; intracellular organelle; cell part; intracellular; peroxisome; microbody; cytoplasm; intracellular part; cell; membrane-bounded organelle; cytoplasmic part;	nucleoside phosphate binding; ion binding; glycolate oxidase activity; nucleotide binding; cofactor binding; oxidoreductase activity; heterocyclic compound binding; organic cyclic compound binding; oxidoreductase activity, acting on CH-OH group of donors; (S)-2-hydroxy-acid oxidase activity; carbohydrate derivative binding; catalytic activity; ribonucleotide binding; binding; anion binding; FMN b…				PF01070.13	FMN_dh	3.31783	0.0100279	0.301402	0.333333	7	7	11.1429	1	7	0	0	0.710271	3134	0.387755
comp166847_c0_seq7	1	Glycerate dehydrogenase	comp168012_c0_seq30	pyruvate,orthophosphate dikinase		3.77778			mitochondria	oxidative photosynthetic carbon pathway; metabolic process; cellular metabolic compound salvage; biosynthetic process; photorespiration; cellular metabolic process; cellular process; cellular biosynthetic process;	organelle; intracellular membrane-bounded organelle; intracellular organelle; cell part; intracellular; peroxisome; microbody; cytoplasm; intracellular part; cell; membrane-bounded organelle; cytoplasmic part;	organic cyclic compound binding; heterocyclic compound binding; oxidoreductase activity, acting on CH-OH group of donors; oxidoreductase activity, acting on the CH-OH group of donors, NAD or NADP as acceptor; nucleoside phosphate binding; NAD binding; glycerate dehydrogenase activity; catalytic activity; binding; nucleotide binding; cofactor binding; small molecule binding; coenzyme binding; oxid…				PF00389.25	2-Hacid_dh	3.24806	0.00270337	0.307876	0.622222	10	7	15.3	1	10	0	0	0.718992	778	0.425
comp148994_c0_seq1	1		comp164058_c0_seq10	Peroxisomal (S)-2-hydroxy-acid oxidase GLO4		0.666667			chloroplast							PF02330.11	MAM33	4.29457	1.73e-05	0.232852	0	2	8	7	1	2	0	0	0.588178	2	1
comp154789_c0_seq7	2		comp150221_c0_seq1	Mitochondrial dicarboxylate/tricarboxylate transporter DTC		0.666667			chloroplast							PF00153.22	Mito_carr	3.52713	0.0155039	0.283516	0	2	7	6.5	2	2	0	0	0.684109	1152	0.5
comp150221_c0_seq1	1	Mitochondrial dicarboxylate/tricarboxylate transporter DTC				0			chloroplast							PF00153.22	Mito_carr	4.51938	0	0.221269	0	1	8	2	1	1	0	0	0.560078	0	0
comp153906_c0_seq3	1	40S ribosomal protein S17-3	comp154760_c0_seq7	Polyubiquitin (Fragment)	Cluster 1	9			cytosol	cellular protein metabolic process; biosynthetic process; primary metabolic process; cellular metabolic process; organic substance biosynthetic process; cellular biosynthetic process; organic substance metabolic process; metabolic process; cellular macromolecule biosynthetic process; cellular macromolecule metabolic process; gene expression; macromolecule metabolic process; protein metabolic proc…	intracellular organelle; ribosome; intracellular non-membrane-bounded organelle; small ribosomal subunit; cytoplasm; intracellular organelle part; macromolecular complex; intracellular part; cell; cytosol; organelle part; non-membrane-bounded organelle; organelle; intracellular; ribosomal subunit; cell part; cytosolic part; ribonucleoprotein complex; cytosolic small ribosomal subunit; cytoplasmic…	structural constituent of ribosome; structural molecule activity;				PF00833.13	Ribosomal_S17e	2.91473	0	0.343085	1	9	5	14.1111	1	9	0	0	0.760659	0	0.381381
comp155217_c0_seq1	3		comp170490_c1_seq7	inorganic pyrophosphatase		2.7			chloroplast	nucleoside metabolic process; purine nucleoside metabolic process; purine ribonucleoside monophosphate metabolic process; nucleotide metabolic process; single-organism process; purine ribonucleoside biosynthetic process; nucleoside biosynthetic process; biosynthetic process; ribonucleoside monophosphate biosynthetic process; cellular metabolic process; phosphate-containing compound metabolic proc…	membrane; intracellular organelle; mitochondrial part; organelle membrane; cell periphery; organelle envelope; intracellular organelle part; cytoplasm; intracellular part; cell; organelle part; mitochondrion; plasma membrane; mitochondrial envelope; intracellular membrane-bounded organelle; organelle; cell part; intracellular; envelope; organelle inner membrane; membrane-bounded organelle; mitoch…	active transmembrane transporter activity; ATPase activity, coupled to transmembrane movement of ions; ion transmembrane transporter activity; primary active transmembrane transporter activity; ATPase activity, coupled to transmembrane movement of ions, rotational mechanism; hydrolase activity, acting on acid anhydrides; substrate-specific transporter activity; monovalent inorganic cation transme…				PF00213.13	OSCP	2.96899	0.0470289	0.336815	0.214286	8	6	7.375	3	8	0	0	0.753876	3798	0.189189
comp156597_c1_seq5	1	60S ribosomal protein L11-1	comp180326_c0_seq1		Cluster 1	9			cytosol	cellular protein metabolic process; biosynthetic process; primary metabolic process; cellular metabolic process; organic substance biosynthetic process; cellular biosynthetic process; organic substance metabolic process; metabolic process; cellular macromolecule biosynthetic process; cellular macromolecule metabolic process; gene expression; macromolecule metabolic process; protein metabolic proc…	cell junction; cytoplasm; macromolecular complex; intracellular part; cell-cell junction; cell; symplast; organelle part; non-membrane-bounded organelle; membrane-enclosed lumen; plasmodesma; intracellular organelle lumen; ribosomal subunit; intracellular; cell part; cytosolic part; membrane-bounded organelle; plastid; organelle lumen; cytosolic ribosome; intracellular organelle; ribosome; intrac…	organic cyclic compound binding; heterocyclic compound binding; RNA binding; binding; nucleic acid binding; structural molecule activity; structural constituent of ribosome; rRNA binding;				PF00673.16	Ribosomal_L5_C	2.86822	0.00081003	0.348649	0.909091	11	5	13.4545	1	11	0	0	0.766473	274	0.32816
comp174260_c0_seq2	2	Putative pleiotropic drug resistance protein 7	comp150244_c0_seq2	large subunit ribosomal protein L9e	Cluster 1	8			nuclear	transport; localization; establishment of localization;	intrinsic component of membrane; membrane; integral component of membrane; membrane part;	ATP binding; nucleoside phosphate binding; nucleoside binding; ion binding; hydrolase activity, acting on acid anhydrides; hydrolase activity; nucleotide binding; nucleoside-triphosphatase activity; ATPase activity; organic cyclic compound binding; heterocyclic compound binding; ribonucleoside binding; carbohydrate derivative binding; pyrophosphatase activity; catalytic activity; ribonucleotide b…				PF00005.22	ABC_tran	3.33333	0	0.3	1	8	6	12.875	2	8	0	0	0.708333	0	0.536458
comp174764_c0_seq9	3		comp175511_c0_seq1		Cluster 1	9			cytosol									2.63566	0.015195	0.379412	0.615385	14	5	13.2143	3	14	0	0	0.795543	1866	0.220238
comp175511_c0_seq1	1		comp174260_c0_seq2	Putative pleiotropic drug resistance protein 7	Cluster 1	9			chloroplast									2.71318	0.0148277	0.368571	0.615385	14	5	12.8571	1	14	0	0	0.785853	1600	0.242588
comp180326_c0_seq1	1		comp175511_c0_seq1		Cluster 1	9			chloroplast									2.89922	0.0118112	0.34492	0.654545	11	5	11.7273	1	11	0	0	0.762597	1434	0.32987
comp151945_c0_seq36	1	electron transfer flavoprotein alpha subunit				2			chloroplast	transport; metabolic process; generation of precursor metabolites and energy; single-organism metabolic process; oxidation-reduction process; single-organism cellular process; electron transport chain; single-organism process; localization; cellular metabolic process; cellular process; establishment of localization;	mitochondrial matrix; intracellular organelle; mitochondrial part; cytoplasm; intracellular organelle part; intracellular part; cell; mitochondrion; organelle part; membrane-enclosed lumen; organelle; intracellular membrane-bounded organelle; intracellular organelle lumen; cell part; intracellular; membrane-bounded organelle; cytoplasmic part; organelle lumen;	organic cyclic compound binding; heterocyclic compound binding; electron carrier activity; nucleoside phosphate binding; flavin adenine dinucleotide binding; binding; ion binding; anion binding; nucleotide binding; cofactor binding; small molecule binding; coenzyme binding;	K03522			PF01012.16	ETF	3	0.00921737	0.333333	0.1	5	6	11.8	1	5	0	0	0.75	1174	0.32
comp173148_c1_seq5	2		comp168583_c0_seq7	fumarate hydratase, class II	Cluster 2	5.57143			chloroplast							PF00390.14	malic	2.92248	0.00837615	0.342175	0.428571	14	6	16.5714	2	14	0	0	0.75969	2712	0.383721
comp151958_c0_seq3	1					0.666667			chloroplast	toxin metabolic process; response to osmotic stress; response to stress; defense response to bacterium; single-organism catabolic process; response to abiotic stimulus; single-organism cellular process; defense response to other organism; single-organism process; response to external biotic stimulus; response to salt stress; response to stimulus; cellular metabolic process; response to other orga…	membrane; intracellular organelle; bounding membrane of organelle; organelle membrane; chloroplast part; plastid envelope; organelle envelope; intracellular organelle part; cytoplasm; plastid part; intracellular part; plastid stroma; cell; organelle part; chloroplast envelope; chloroplast; intracellular membrane-bounded organelle; organelle; nucleus; intracellular; cell part; vacuolar part; envel…	glutathione transferase activity; modified amino acid binding; catalytic activity; peptide binding; binding; ion binding; transferase activity, transferring alkyl or aryl (other than methyl) groups; anion binding; glutathione binding; amide binding; oligopeptide binding; transferase activity; sulfur compound binding;				PF00043.20	GST_C	3.64341	0.00128591	0.274468	0	2	7	6	1	2	0	0	0.669574	238	0.555556
comp174253_c1_seq11	1	Glutathione S-transferase U24	comp171695_c0_seq2	glutathione reductase (NADPH)		0.4			cytosol	metabolic process; toxin metabolic process; single-organism metabolic process; single-organism catabolic process; single-organism cellular process; cellular catabolic process; single-organism process; toxin catabolic process; cellular process; cellular metabolic process; catabolic process; secondary metabolite catabolic process; secondary metabolic process;	intracellular part; cell; cell part; intracellular; cytoplasm;	modified amino acid binding; catalytic activity; peptide binding; binding; ion binding; anion binding; glutathione binding; amide binding; oligopeptide binding; transferase activity; sulfur compound binding;				PF13410.1	GST_C_2	3.68992	0.00800758	0.271008	0	4	7	8	1	4	0	0	0.66376	780	0.5
comp154760_c0_seq7	1	Polyubiquitin (Fragment)			Cluster 1	9			cytosol		organelle; intracellular membrane-bounded organelle; intracellular organelle; nucleus; cell part; intracellular; cytoplasm; intracellular part; membrane-bounded organelle; cell;					PF00240.18	ubiquitin	2.14729	0.276843	0.465704	0.156085	28	5	11.1786	1	28	0	0	0.856589	26298	0.126026
comp155229_c0_seq1	1		comp163873_c2_seq5	fructokinase	Cluster 4	4.52381			cytosol	carbohydrate biosynthetic process; single-organism biosynthetic process; photosynthesis, dark reaction; single-organism process; biosynthetic process; carbohydrate metabolic process; primary metabolic process; cellular metabolic process; organic substance biosynthetic process; organic substance metabolic process; single-organism carbohydrate metabolic process; metabolic process; single-organism m…	organelle; intracellular membrane-bounded organelle; intracellular organelle; cell part; intracellular; cytoplasm; intracellular part; membrane-bounded organelle; cell; plastid; cytoplasmic part; chloroplast;	catalytic activity; phosphoric ester hydrolase activity; phosphatase activity; binding; hydrolase activity, acting on ester bonds; ion binding; cation binding; metal ion binding; sedoheptulose-bisphosphatase activity; hydrolase activity;				PF00316.15	FBPase	2.76744	0.0310062	0.361345	0.363636	11	5	11.2727	1	11	0	0	0.77907	3960	0.223636
comp161507_c0_seq16	1		comp168827_c0_seq5	prolyl 4-hydroxylase, beta polypeptide		0.666667			chloroplast	protein folding; metabolic process; cellular protein metabolic process; cellular macromolecule metabolic process; macromolecule metabolic process; protein metabolic process; primary metabolic process; cellular process; cellular metabolic process; organic substance metabolic process;	membrane; chloroplast thylakoid membrane; organelle membrane; chloroplast part; plastid thylakoid lumen; chloroplast thylakoid; cytoplasm; thylakoid membrane; intracellular part; cell; organelle part; chloroplast envelope; intracellular; cell part; plastid thylakoid membrane; plastid membrane; chloroplast thylakoid lumen; membrane-bounded organelle; plastid; intracellular organelle; plastid envel…	peptidyl-prolyl cis-trans isomerase activity; isomerase activity; catalytic activity; peptide binding; binding; protein kinase binding; protein binding; protein histidine kinase binding; amide binding; kinase binding; cis-trans isomerase activity; enzyme binding;				PF00160.16	Pro_isomerase	3.12403	0.00298254	0.320099	0	2	6	15	1	2	0	0	0.734496	254	0.518519
comp170988_c0_seq6	1	Probable glutamate carboxypeptidase 2	comp154760_c0_seq7	Polyubiquitin (Fragment)		0			nuclear	single-multicellular organism process; regulation of growth; regulation of flower development; leaf vascular tissue pattern formation; reproductive process; response to abiotic stimulus; pattern specification process; single-organism process; post-embryonic development; regulation of developmental growth; response to stimulus; regulation of multicellular organismal process; meristem maintenance; …	intrinsic component of membrane; membrane; integral component of membrane; membrane part;	carboxypeptidase activity; peptidase activity; exopeptidase activity; metallocarboxypeptidase activity; catalytic activity; binding; metalloexopeptidase activity; ion binding; peptidase activity, acting on L-amino acid peptides; cation binding; metal ion binding; hydrolase activity; metallopeptidase activity;				PF04389.12	Peptidase_M28	3.13953	0	0.318519	0	1	6	28	1	1	0	0	0.732558	0	0
comp175264_c0_seq7	2		comp168762_c0_seq9			1.2			cytosol									2.75194	0.0643375	0.36338	0.266667	6	5	12.1667	2	6	0	0	0.781008	4200	0.226415
comp138407_c0_seq1	1		comp155217_c0_seq1			0			nuclear	single-organism biosynthetic process; organic acid biosynthetic process; small molecule metabolic process; single-organism cellular process; single-organism process; biosynthetic process; cellular lipid metabolic process; fatty acid metabolic process; primary metabolic process; cellular metabolic process; fatty acid biosynthetic process; organic substance biosynthetic process; cellular biosynthet…	organelle; intracellular membrane-bounded organelle; intracellular organelle; cell part; intracellular; cytoplasm; intracellular part; membrane-bounded organelle; cell; plastid; cytoplasmic part; chloroplast;	phosphopantetheine binding; vitamin binding; modified amino acid binding; prosthetic group binding; binding; ion binding; ACP phosphopantetheine attachment site binding; anion binding; amide binding; cofactor binding; ACP phosphopantetheine attachment site binding involved in fatty acid biosynthetic process; small molecule binding;				PF00550.20	PP-binding	3.96124	0	0.252446	0	1	7	8	1	1	0	0	0.629845	0	0
comp161321_c0_seq2	1	Probable mitochondrial-processing peptidase subunit beta	comp174139_c0_seq20	glycine dehydrogenase subunit 2	Cluster 4	4.7619			mitochondria	proteolysis; metabolic process; macromolecule metabolic process; protein metabolic process; primary metabolic process; organic substance metabolic process;	membrane; outer membrane; organelle membrane; external encapsulating structure; cell periphery; cytoplasm; macromolecular complex; intrinsic component of membrane; intracellular part; mitochondrial membrane part; cell; organelle part; non-membrane-bounded organelle; membrane-enclosed lumen; mitochondrial envelope; catalytic complex; intracellular organelle lumen; organelle envelope lumen; membran…	endopeptidase activity; metalloendopeptidase activity; peptidase activity; transition metal ion binding; catalytic activity; binding; ion binding; cation binding; metal ion binding; peptidase activity, acting on L-amino acid peptides; hydrolase activity; metallopeptidase activity; zinc ion binding; oxidoreductase activity;				PF05193.16	Peptidase_M16_C	2.7907	0.016558	0.358333	0.5	9	6	15.5556	1	9	0	0	0.776163	2376	0.324074
comp152413_c1_seq5	2	Pyrophosphate--fructose 6-phosphate 1-phosphotransferase subunit beta	comp174528_c1_seq6		Cluster 2	5.57143			chloroplast	single-organism carbohydrate catabolic process; glycolytic process; single-organism catabolic process; small molecule metabolic process; single-organism cellular process; single-organism process; carbohydrate metabolic process; primary metabolic process; cellular metabolic process; organic substance metabolic process; carbohydrate catabolic process; single-organism carbohydrate metabolic process;…	catalytic complex; cell part; intracellular; 6-phosphofructokinase complex; cytoplasm; macromolecular complex; cytosolic part; intracellular part; transferase complex; cell; cytosol; protein complex; cytoplasmic part;	6-phosphofructokinase activity; ATP binding; nucleoside phosphate binding; phosphotransferase activity, alcohol group as acceptor; diphosphate-fructose-6-phosphate 1-phosphotransferase activity; nucleoside binding; ion binding; nucleotide binding; organic cyclic compound binding; heterocyclic compound binding; ribonucleoside binding; carbohydrate derivative binding; carbohydrate kinase activity; …				PF00365.15	PFK	3.06977	0.00200788	0.325758	0.694444	9	6	12.8889	2	9	0	0	0.741279	446	0.402778
comp162320_c4_seq6	1	peroxiredoxin Q/BCP	comp157948_c1_seq3			0.666667			chloroplast		intracellular organelle; chloroplast part; chloroplast thylakoid; intracellular organelle part; cytoplasm; plastid part; intracellular part; cell; organelle part; chloroplast; intracellular membrane-bounded organelle; organelle; cell part; intracellular; thylakoid; membrane-bounded organelle; plastid thylakoid; plastid; cytoplasmic part; organelle subcompartment;	antioxidant activity; peroxidase activity; catalytic activity; peroxiredoxin activity; oxidoreductase activity; oxidoreductase activity, acting on peroxide as acceptor;	K03564			PF00578.16	AhpC-TSA	3.66667	0.00144921	0.272727	0	2	6	8.5	1	2	0	0	0.666667	174	0.535714
comp168079_c0_seq2	6	Fructose-bisphosphate aldolase cytoplasmic isozyme	comp174528_c1_seq6		Cluster 2	5.57143			cytosol	single-organism carbohydrate catabolic process; glycolytic process; single-organism catabolic process; small molecule metabolic process; single-organism cellular process; single-organism process; carbohydrate metabolic process; primary metabolic process; cellular metabolic process; organic substance metabolic process; carbohydrate catabolic process; single-organism carbohydrate metabolic process;…		lyase activity; fructose-bisphosphate aldolase activity; aldehyde-lyase activity; catalytic activity; carbon-carbon lyase activity;				PF00274.14	Glycolytic	2.78295	0.00492618	0.359331	0.618182	11	5	16.8182	6	11	0	0	0.777132	2036	0.343228
comp174528_c1_seq6	2		comp167518_c1_seq1	phosphoglycerate kinase	Cluster 2	6.41667			peroxisome		intracellular organelle; membrane; chloroplast thylakoid membrane; chloroplast part; cytoplasm; intracellular organelle part; chloroplast thylakoid; thylakoid membrane; plastid part; intracellular part; cell; organelle part; chloroplast; photosynthetic membrane; intracellular membrane-bounded organelle; organelle; intracellular; cell part; thylakoid; plastid thylakoid membrane; membrane-bounded o…	catalytic activity; binding; transferase activity, transferring aldehyde or ketonic groups; ion binding; cation binding; metal ion binding; transferase activity; transketolase activity;				PF00456.16	Transketolase_N	2.68992	0.0248443	0.371758	0.411765	17	5	12.5882	2	17	0	0	0.78876	5114	0.250588
comp154377_c0_seq2	1		comp174139_c0_seq20	glycine dehydrogenase subunit 2	Cluster 1	7.82222			chloroplast	tricarboxylic acid metabolic process; oxidation-reduction process; small molecule metabolic process; tricarboxylic acid cycle; single-organism cellular process; single-organism process; isocitrate metabolic process; primary metabolic process; cellular respiration; cellular metabolic process; organic substance metabolic process; citrate metabolic process; metabolic process; generation of precursor…	organelle; intracellular membrane-bounded organelle; intracellular organelle; cell part; intracellular; cytoplasm; intracellular part; membrane-bounded organelle; cell; mitochondrion; plastid; cytoplasmic part; chloroplast;	magnesium ion binding; ATP binding; nucleoside phosphate binding; nucleoside binding; ion binding; nucleotide binding; zinc ion binding; cofactor binding; organic cyclic compound binding; heterocyclic compound binding; ribonucleoside binding; carbohydrate derivative binding; transition metal ion binding; NAD binding; ribonucleotide binding; binding; purine ribonucleoside binding; cation binding; …				PF00180.15	Iso_dh	2.78295	0.00747719	0.359331	0.615385	14	6	17.2143	1	14	0	0	0.777132	1168	0.366261
comp165523_c0_seq1	1		comp155969_c0_seq5	solute carrier family 25 (mitochondrial carrier; adenine nucleotide translocator)	Cluster 5	2			chloroplast							PF01145.20	Band_7	4.82946	0	0.207063	1	2	7	3	1	2	0	0	0.521318	0	0.75
comp170786_c2_seq2	2	Mitochondrial outer membrane protein porin 5	comp170646_c0_seq5	molecular chaperone DnaK	Cluster 5	2			cytosol							PF01459.17	Porin_3	3.84496	0.0307765	0.260081	0.166667	4	6	6.5	2	4	0	0	0.64438	5122	0.5
comp174889_c2_seq14	1		comp163987_c1_seq6	ribulose-bisphosphate carboxylase small chain		0.666667			chloroplast									3.8062	0.00051825	0.262729	0	2	7	6.5	1	2	0	0	0.649225	110	0.55
comp156388_c0_seq1	1		comp157948_c1_seq3			0.666667			chloroplast	nucleoside metabolic process; purine nucleoside metabolic process; purine ribonucleoside monophosphate metabolic process; nucleotide metabolic process; single-organism process; purine ribonucleoside biosynthetic process; nucleoside biosynthetic process; biosynthetic process; ribonucleoside monophosphate biosynthetic process; cellular metabolic process; phosphate-containing compound metabolic proc…	intracellular organelle; membrane; chloroplast thylakoid membrane; chloroplast part; cytoplasm; intracellular organelle part; chloroplast thylakoid; thylakoid membrane; intrinsic component of membrane; plastid part; intracellular part; cell; integral component of membrane; organelle part; chloroplast; photosynthetic membrane; intracellular membrane-bounded organelle; organelle; membrane part; int…	ATP binding; nucleoside phosphate binding; ion transmembrane transporter activity; nucleoside binding; ion binding; substrate-specific transporter activity; monovalent inorganic cation transmembrane transporter activity; nucleotide binding; hydrogen ion transmembrane transporter activity; substrate-specific transmembrane transporter activity; organic cyclic compound binding; heterocyclic compound…				PF00430.13	ATP-synt_B	3.31008	0.0108395	0.302108	0	2	6	10.5	1	2	0	0	0.71124	520	0.5
comp157948_c1_seq3	1					0.285714			cytosol	response to cold; response to stimulus; response to stress; response to abiotic stimulus; response to temperature stimulus;	intracellular organelle; apoplast; chloroplast part; plastid envelope; organelle envelope; intracellular organelle part; cytoplasm; plastid part; intracellular part; plastid stroma; cell; extracellular region; organelle part; chloroplast envelope; chloroplast; organelle; intracellular membrane-bounded organelle; intracellular; cell part; envelope; thylakoid; membrane-bounded organelle; plastid; s…	oxidoreductase activity, acting on the CH-CH group of donors; transition metal ion binding; oxidoreductase activity, acting on the CH-CH group of donors, NAD or NADP as acceptor; catalytic activity; binding; ion binding; metal ion binding; cation binding; zinc ion binding; oxidoreductase activity; enone reductase activity;						3.27907	0.065105	0.304965	0	6	6	4.33333	1	6	0	0	0.715116	6566	0.185185
comp156529_c0_seq2	1		comp157948_c1_seq3			0			chloroplast	single-organism biosynthetic process; response to stress; defense response to bacterium; steroid metabolic process; defense response to other organism; single-organism process; organic cyclic compound metabolic process; biosynthetic process; response to external biotic stimulus; primary metabolic process; response to stimulus; organic substance biosynthetic process; response to other organism; mu…	intracellular organelle; apoplast; chloroplast part; cytoplasm; intracellular organelle part; plastid part; intracellular part; cell; plastid stroma; extracellular region; organelle part; chloroplast; organelle; intracellular membrane-bounded organelle; cell part; intracellular; thylakoid; membrane-bounded organelle; plastid; cytoplasmic part; chloroplast stroma;	steroid dehydrogenase activity; oxidoreductase activity, acting on CH-OH group of donors; oxidoreductase activity, acting on the CH-OH group of donors, NAD or NADP as acceptor; transition metal ion binding; steroid dehydrogenase activity, acting on the CH-OH group of donors, NAD or NADP as acceptor; catalytic activity; binding; ion binding; cation binding; metal ion binding; copper ion binding; 3…				PF13460.1	NAD_binding_10	4.27132	0	0.23412	0	1	7	6	1	1	0	0	0.591085	0	0
comp162988_c1_seq5	2	NADP-dependent alkenal double bond reductase P2	comp163973_c0_seq15			0.666667			cytosol	response to oxidative stress; response to stimulus; response to stress;	membrane; cell periphery; cell part; intracellular; cytoplasm; intracellular part; cytosol; cell; plasma membrane; cytoplasmic part;	cation binding; metal ion binding; zinc ion binding; transition metal ion binding; binding; ion binding;				PF00107.21	ADH_zinc_N	4.25581	0.00769138	0.234973	0	2	7	4	2	2	0	0	0.593023	1242	0.6
comp171642_c0_seq3	1	NADP-dependent alkenal double bond reductase P2	comp163973_c0_seq15			0.666667			nuclear	response to oxidative stress; response to stimulus; response to stress;	membrane; cell periphery; cell part; intracellular; cytoplasm; intracellular part; cytosol; cell; plasma membrane; cytoplasmic part;	cation binding; metal ion binding; zinc ion binding; transition metal ion binding; binding; ion binding;				PF00107.21	ADH_zinc_N	4.25581	0.00769138	0.234973	0	2	7	4	1	2	0	0	0.593023	1242	0.6
comp166487_c0_seq7	2		comp173527_c0_seq6	Chaperone protein ClpB1	Cluster 4	5.33333			mitochondria	response to stress; cellular protein metabolic process; response to stimulus; primary metabolic process; cellular metabolic process; response to metal ion; organic substance metabolic process; protein folding; metabolic process; response to chemical; cellular macromolecule metabolic process; response to cadmium ion; protein metabolic process; macromolecule metabolic process; response to inorganic…	membrane; intracellular organelle; bounding membrane of organelle; organelle membrane; intracellular organelle part; cytoplasm; intracellular part; cell; organelle part; mitochondrion; intracellular membrane-bounded organelle; organelle; intracellular; cell part; vacuolar part; vacuole; vacuolar membrane; membrane-bounded organelle; cytoplasmic part;	ATP binding; nucleoside phosphate binding; nucleoside binding; ion binding; nucleotide binding; organic cyclic compound binding; heterocyclic compound binding; ribonucleoside binding; carbohydrate derivative binding; ribonucleotide binding; binding; purine ribonucleoside binding; anion binding; purine ribonucleotide binding; adenyl ribonucleotide binding; adenyl nucleotide binding; purine nucleos…				PF00118.19	Cpn60_TCP1	2.82946	0.0116988	0.353425	0.436364	11	5	13.2727	2	11	0	0	0.771318	2762	0.309524
comp152357_c0_seq3	2	Peptidyl-prolyl cis-trans isomerase	comp164432_c0_seq2	Heat shock protein 81-1		0.666667			cytosol	protein folding; metabolic process; cellular protein metabolic process; cellular macromolecule metabolic process; macromolecule metabolic process; protein metabolic process; primary metabolic process; cellular process; cellular metabolic process; organic substance metabolic process;	intracellular part; cell; cell part; intracellular; cytoplasm;	peptidyl-prolyl cis-trans isomerase activity; isomerase activity; catalytic activity; peptide binding; binding; amide binding; cis-trans isomerase activity;				PF00160.16	Pro_isomerase	3.51163	8.07e-06	0.284768	0	2	6	15	2	2	0	0	0.686047	2	1
comp166158_c0_seq5	1		comp163008_c0_seq2	Heat shock protein 83	Cluster 4	5.33333			mitochondria	protein folding; metabolic process; cellular macromolecule metabolic process; cellular protein metabolic process; macromolecule metabolic process; protein metabolic process; primary metabolic process; cellular process; cellular metabolic process; protein refolding; organic substance metabolic process;	organelle; intracellular membrane-bounded organelle; intracellular organelle; cell part; intracellular; cytoplasm; intracellular part; membrane-bounded organelle; cell; plastid; cytoplasmic part; chloroplast;	ATP binding; nucleoside phosphate binding; nucleoside binding; ion binding; nucleotide binding; organic cyclic compound binding; heterocyclic compound binding; ribonucleoside binding; carbohydrate derivative binding; ribonucleotide binding; binding; purine ribonucleoside binding; anion binding; purine ribonucleotide binding; adenyl ribonucleotide binding; adenyl nucleotide binding; purine nucleos…				PF00118.19	Cpn60_TCP1	2.82946	0.0116988	0.353425	0.436364	11	5	13.2727	1	11	0	0	0.771318	2762	0.309524
comp168762_c0_seq9	1		comp163008_c0_seq2	Heat shock protein 83	Cluster 4	5.33333			chloroplast	protein folding; metabolic process; cellular macromolecule metabolic process; cellular protein metabolic process; macromolecule metabolic process; protein metabolic process; primary metabolic process; cellular process; cellular metabolic process; protein refolding; organic substance metabolic process;	organelle; intracellular membrane-bounded organelle; intracellular organelle; cell part; intracellular; cytoplasm; intracellular part; membrane-bounded organelle; cell; plastid; cytoplasmic part; chloroplast;	ATP binding; nucleoside phosphate binding; nucleoside binding; ion binding; nucleotide binding; organic cyclic compound binding; heterocyclic compound binding; ribonucleoside binding; carbohydrate derivative binding; ribonucleotide binding; binding; purine ribonucleoside binding; anion binding; purine ribonucleotide binding; adenyl ribonucleotide binding; adenyl nucleotide binding; purine nucleos…				PF00118.19	Cpn60_TCP1	2.78295	0.0227244	0.359331	0.378788	12	5	12.6667	1	12	0	0	0.777132	3474	0.277778
comp174799_c0_seq20	1		comp168146_c0_seq8			0.952381			cytosol									2.69767	0.0594802	0.37069	0.0888889	10	6	11.2	1	10	0	0	0.787791	7752	0.203774
comp163973_c0_seq15	1					0.666667			cytosol		membrane; chloroplast thylakoid membrane; organelle membrane; chloroplast part; cell periphery; chloroplast thylakoid; cytoplasm; thylakoid membrane; intracellular part; cell; organelle part; chloroplast envelope; intracellular; cell part; organelle inner membrane; plastid thylakoid membrane; plastid membrane; membrane-bounded organelle; plastid; intracellular organelle; plastid envelope; intrace…	transition metal ion binding; catalytic activity; binding; ion binding; metal ion binding; cation binding; zinc ion binding; oxidoreductase activity;				PF13602.1	ADH_zinc_N_2	5.23256	6.056e-05	0.191111	0	2	8	2	1	2	0	0	0.47093	2	1
comp161053_c0_seq1	1		comp169967_c0_seq2	glutaryl-CoA dehydrogenase		2			cytosol	developmental process; single-multicellular organism process; response to acid chemical; response to stress; response to ozone; response to reactive oxygen species; small molecule metabolic process; response to oxygen-containing compound; single-organism cellular process; single-organism process; cellular lipid metabolic process; fatty acid metabolic process; response to stimulus; primary metabol…	membrane; microbody membrane; intracellular organelle; bounding membrane of organelle; peroxisomal part; organelle membrane; peroxisome; cytoplasm; intracellular organelle part; microbody part; intracellular part; glyoxysomal membrane; cell; organelle part; glyoxysome; peroxisomal membrane; intracellular membrane-bounded organelle; organelle; intracellular; cell part; microbody; membrane-bounded …	ATP binding; nucleoside phosphate binding; long-chain fatty acid-CoA ligase activity; ligase activity; nucleoside binding; ion binding; ligase activity, forming carbon-sulfur bonds; nucleotide binding; organic cyclic compound binding; heterocyclic compound binding; ribonucleoside binding; carbohydrate derivative binding; catalytic activity; ribonucleotide binding; binding; purine ribonucleoside b…				PF00501.23	AMP-binding	3.83721	0	0.260606	1	2	7	8	1	2	0	0	0.645349	0	0.727273
comp172657_c0_seq3	3	4-coumarate--CoA ligase-like 4	comp165327_c0_seq1	enoyl-CoA hydratase/3-hydroxyacyl-CoA dehydrogenase		2			chloroplast			ATP binding; nucleoside phosphate binding; ligase activity; nucleoside binding; ion binding; nucleotide binding; organic cyclic compound binding; heterocyclic compound binding; ribonucleoside binding; carbohydrate derivative binding; catalytic activity; ribonucleotide binding; binding; purine ribonucleoside binding; anion binding; purine ribonucleotide binding; adenyl ribonucleotide binding; aden…				PF00501.23	AMP-binding	3.83721	0	0.260606	1	2	7	8	3	2	0	0	0.645349	0	0.727273
comp175489_c0_seq4	1	hypothetical protein	comp165327_c0_seq1	enoyl-CoA hydratase/3-hydroxyacyl-CoA dehydrogenase		2			chloroplast				K09936			PF00501.23	AMP-binding	3.83721	0	0.260606	1	2	7	8	1	2	0	0	0.645349	0	0.727273
comp128907_c0_seq1	1		comp174799_c0_seq20			1.66667			chloroplast	regulation of cellular process; regulation of biological quality; oxidation-reduction process; small molecule metabolic process; cell redox homeostasis; single-organism cellular process; ether metabolic process; cellular homeostasis; single-organism process; cellular metabolic process; establishment of localization; organic substance metabolic process; transport; homeostatic process; metabolic pr…	organelle; intracellular membrane-bounded organelle; intracellular organelle; cell part; intracellular; cytoplasm; intracellular part; membrane-bounded organelle; cell; plastid; cytoplasmic part; chloroplast;	protein disulfide oxidoreductase activity; oxidoreductase activity, acting on a sulfur group of donors; disulfide oxidoreductase activity; electron carrier activity; catalytic activity; oxidoreductase activity;				PF00085.15	Thioredoxin	3.45736	8.65e-06	0.289238	0.666667	3	7	12.6667	1	3	0	0	0.692829	2	0.575758
comp174676_c2_seq9	1		comp174582_c1_seq6			2			cytosol									3.24806	0.0151418	0.307876	0.1	5	6	7.4	1	5	0	0	0.718992	1654	0.283333
comp168146_c0_seq8	1					0			chloroplast	superoxide metabolic process; cellular response to stress; cellular response to stimulus; response to superoxide; cellular response to reactive oxygen species; response to stress; cellular response to superoxide; cellular response to oxygen radical; response to reactive oxygen species; single-organism cellular process; response to oxygen-containing compound; single-organism process; response to s…		superoxide dismutase activity; transition metal ion binding; catalytic activity; oxidoreductase activity, acting on superoxide radicals as acceptor; binding; ion binding; antioxidant activity; metal ion binding; cation binding; copper ion binding; zinc ion binding; oxidoreductase activity;				PF00080.15	Sod_Cu	3.68992	0	0.271008	0	1	7	10	1	1	0	0	0.66376	0	0
comp169409_c2_seq5	1	Glutathione S-transferase F12				0.666667			chloroplast	metabolic process; toxin metabolic process; single-organism metabolic process; single-organism catabolic process; single-organism cellular process; cellular catabolic process; single-organism process; toxin catabolic process; cellular process; cellular metabolic process; catabolic process; secondary metabolite catabolic process; secondary metabolic process;	intracellular part; cell; cell part; intracellular; cytoplasm;	transferase activity; catalytic activity;				PF07714.12	Pkinase_Tyr	3.64341	0.00128591	0.274468	0	2	7	6	1	2	0	0	0.669574	238	0.555556
comp175090_c0_seq36	1		comp170673_c1_seq13	glutamate dehydrogenase (NAD(P)+)		0			mitochondria									3.88372	0	0.257485	0	1	7	10	1	1	0	0	0.639535	0	0
comp172250_c0_seq4	1					0			chloroplast	metabolic process; cellular metabolic process; cellular process; photosynthesis;	membrane; chloroplast thylakoid membrane; extrinsic component of membrane; chloroplast part; cytoplasm; chloroplast thylakoid; photosystem II oxygen evolving complex; thylakoid membrane; macromolecular complex; intracellular part; cell; organelle part; catalytic complex; membrane part; intracellular; cell part; plastid thylakoid membrane; membrane-bounded organelle; plastid; intracellular organel…	cation binding; metal ion binding; calcium ion binding; binding; ion binding;				PF05757.6	PsbQ	4.68992	0	0.213223	0	1	7	3	1	1	0	0	0.53876	0	0
comp164059_c0_seq8	1		comp172281_c1_seq1	monodehydroascorbate reductase (NADH)		0			chloroplast	response to oxidative stress; response to stimulus; response to stress;	intracellular organelle; chloroplast part; plastid thylakoid lumen; cytoplasm; intracellular organelle part; chloroplast thylakoid; plastid part; intracellular part; thylakoid lumen; cell; organelle part; chloroplast; intracellular membrane-bounded organelle; organelle; cell part; intracellular; thylakoid; chloroplast thylakoid lumen; membrane-bounded organelle; plastid thylakoid; plastid; cytopl…	organic cyclic compound binding; heterocyclic compound binding; heme binding; catalytic activity; binding; antioxidant activity; peroxidase activity; tetrapyrrole binding; oxidoreductase activity; oxidoreductase activity, acting on peroxide as acceptor;				PF00141.18	peroxidase	4.67442	0	0.21393	0	1	8	4	1	1	0	0	0.540698	0	0
comp157289_c0_seq1	1	Histone H2B.11	comp173486_c1_seq1	Histone H4		0			nuclear	cellular component biogenesis; cellular component organization; nucleosome organization; cellular macromolecular complex assembly; chromatin assembly or disassembly; protein complex subunit organization; macromolecular complex subunit organization; protein-DNA complex assembly; DNA packaging; nucleosome assembly; chromosome organization; cellular component assembly; macromolecular complex assembl…	intracellular organelle; intracellular non-membrane-bounded organelle; intracellular organelle part; macromolecular complex; intracellular part; cell; organelle part; DNA bending complex; chromosomal part; nucleosome; non-membrane-bounded organelle; organelle; chromatin; cell part; intracellular; chromosome; protein complex; protein-DNA complex; DNA packaging complex;	organic cyclic compound binding; heterocyclic compound binding; DNA binding; binding; nucleic acid binding;				PF00125.19	Histone	1	0	1	0	1	1	1	1	1	0	0	1	0	0
comp173486_c1_seq1	2	Histone H4				0			nuclear	cellular component biogenesis; cellular component organization; nucleosome organization; cellular macromolecular complex assembly; chromatin assembly or disassembly; protein complex subunit organization; macromolecular complex subunit organization; protein-DNA complex assembly; DNA packaging; nucleosome assembly; chromosome organization; cellular component assembly; macromolecular complex assembl…	intracellular organelle; intracellular non-membrane-bounded organelle; intracellular organelle part; macromolecular complex; intracellular part; cell; organelle part; DNA bending complex; chromosomal part; nucleosome; non-membrane-bounded organelle; intracellular membrane-bounded organelle; organelle; nucleus; chromatin; cell part; intracellular; chromosome; membrane-bounded organelle; protein co…	organic cyclic compound binding; heterocyclic compound binding; DNA binding; binding; nucleic acid binding;				PF00125.19	Histone	1	0	1	0	1	1	1	2	1	0	0	1	0	0
comp174582_c1_seq6	1				Cluster 6	0.5			chloroplast	response to osmotic stress; response to salt stress; response to stimulus; response to stress; response to abiotic stimulus;	organelle; intracellular membrane-bounded organelle; intracellular organelle; cell part; intracellular; cytoplasm; intracellular part; membrane-bounded organelle; cell; mitochondrion; cytoplasmic part;	transition metal ion binding; catalytic activity; binding; cobalt ion binding; ion binding; metal ion binding; cation binding;				PF00571.23	CBS	4.17829	0.00275703	0.239332	0	3	7	3.66667	1	3	0	0	0.602713	222	0.444444
